# Supplementary material for: Synthetic enhancer design by in silico compensatory evolution reveals flexibility and constraint in cis-regulation
Source: BMC Syst Biol. 2017 Nov 29;11:116. doi: 10.1186/s12918-017-0485-2 (PMC5708098; doi:10.1186/s12918-017-0485-2)
Supplement: Supplementary file 2 — Quantified expression patterns. An xls file containing averaged fluorescence measurements of the expression pattern driven by the enhancer sequences used in this work. (XLS 664 kb) [file 12918_2017_485_MOESM2_ESM.xls]

## Sheet: Mean Expression Levels
	Enhancer
%EL	MSE2	e24	e36	e48	e60	s100	s272	dst6x	zld6x
0.5	2.72082	8.21746	10.8602	19.1399	36.833	0.208737	1.23723	5.62694	8.12577
1.5	1.73756	11.8824	18.9024	19.1105	33.0121	0.116485	1.78998	6.57597	8.40507
2.5	3.29617	10.2236	15.9215	30.2958	28.661	0.784533	3.94979	5.2711	7.70128
3.5	3.47902	14.4077	17.7977	25.9727	27.3676	1.87929	4.27816	4.23381	12.4966
4.5	1.58913	15.5984	23.2347	32.4457	23.721	2.05897	3.59483	3.50039	10.4465
5.5	2.87841	18.0617	25.3576	32.4455	33.0465	1.80342	4.82909	4.65252	16.8714
6.5	1.8476	19.6128	32.0981	31.5624	35.9651	1.91467	4.71763	4.85292	14.1113
7.5	1.21233	17.1703	32.397	32.4439	43.7459	3.14015	6.19842	4.29224	19.2339
8.5	1.54037	27.5685	42.067	40.1238	41.4653	4.87911	3.94227	3.26249	29.3489
9.5	1.1497	26.5248	48.0709	42.7584	53.9009	5.14912	7.99909	3.72019	20.2835
10.5	1.41744	26.3114	46.8073	51.5554	60.5672	5.76731	7.89627	2.55341	21.7936
11.5	1.29422	30.4327	51.7547	44.7117	68.7048	8.20489	11.2343	2.33526	30.2325
12.5	1.12623	42.4335	65.7195	56.7349	64.0548	10.0082	13.4263	3.5276	31.5642
13.5	1.77707	39.806	72.6773	61.411	66.4363	11.7104	16.7327	2.49014	30.3556
14.5	1.57823	40.5494	68.6402	56.5528	82.5308	15.5873	18.3746	3.11014	31.9908
15.5	2.04555	38.0998	66.6979	65.8286	76.8576	20.5339	29.037	3.08304	24.6211
16.5	2.60467	41.739	67.3056	73.5577	88.8574	19.8392	31.7544	4.45654	47.6968
17.5	3.86489	44.4852	70.3223	79.9007	93.0364	24.6118	40.6129	3.03082	41.7887
18.5	5.1997	50.5169	74.7311	85.3747	101.043	29.986	53.7433	5.44235	48.3793
19.5	5.67916	53.5692	82.1444	102.958	108.107	29.9759	75.6393	6.82055	43.857
20.5	6.16577	61.1774	86.706	103.109	115.162	37.915	103.032	9.63831	56.3806
21.5	8.3357	55.694	79.4656	105.094	130.642	34.4658	129.711	15.3482	62.0755
22.5	11.2781	68.4703	82.4408	118.772	143.112	47.2663	169.036	25.6794	61.2051
23.5	16.1536	61.077	81.9665	111.955	139.349	38.1221	221.395	38.3787	45.7533
24.5	16.125	61.8307	77.8432	108.77	143.486	39.1187	230.743	53.4015	57.6067
25.5	18.1224	58.6267	73.629	91.8313	141.068	34.3247	265.857	81.3433	59.8568
26.5	21.1113	47.3094	56.7511	86.5706	126.486	28.2723	256.092	98.2488	47.5905
27.5	13.9686	37.0266	46.2872	71.3012	96.837	22.9456	241.552	100.827	40.4022
28.5	12.7071	32.2157	37.8314	56.5246	85.1406	18.8254	212.761	99.102	35.7382
29.5	10.6223	30.0271	35.4069	53.4436	75.8124	17.9096	197.391	116.263	27.5525
30.5	11.0207	22.0707	24.0933	47.9613	69.7439	16.8277	182.55	89.5842	32.8351
31.5	11.0166	18.199	18.3219	41.1714	58.638	12.3627	201.691	88.5035	23.4489
32.5	9.13828	19.2682	18.1987	42.9245	55.4805	9.91425	212.267	80.1266	15.0591
33.5	10.5203	18.3909	17.6199	39.7897	50.1393	9.2638	218.477	80.4451	10.7144
34.5	10.6484	17.9817	14.6495	42.5233	46.3711	8.9455	220.292	74.2196	8.89549
35.5	10.2786	17.4587	15.6422	42.2064	61.8218	6.19193	222.67	67.1112	6.79772
36.5	10.9597	20.7314	16.9821	50.1503	74.695	7.41398	234.407	58.6565	5.07937
37.5	12.6022	23.7887	18.5732	54.1921	77.4437	6.29819	244.593	60.2271	6.17851
38.5	13.0828	33.0842	22.6988	62.1169	83.464	7.12151	243.547	67.1098	13.3473
39.5	17.1477	48.301	34.2488	61.9976	105.923	7.83751	254.632	75.1304	7.75536
40.5	20.5571	61.4769	44.4932	57.4738	84.4991	8.91271	249.375	78.5861	11.0485
41.5	20.872	65.1741	39.4118	45.3307	77.7952	12.1245	221.658	92.4489	17.6018
42.5	13.3975	49.9635	36.1635	34.2174	68.9241	8.49102	167.23	90.8573	24.4145
43.5	10.6006	35.7066	27.6349	21.8368	53.1495	6.73429	131.258	104.046	14.6007
44.5	7.69207	19.6106	14.206	18.2975	36.6424	5.32059	78.2357	79.8118	12.6926
45.5	7.39538	11.9657	7.90816	14.3518	23.2038	3.10487	43.0411	75.5551	13.3679
46.5	5.94545	8.39015	7.95304	10.2563	14.529	3.11028	24.7989	66.116	12.7607
47.5	6.60688	6.5314	5.70538	8.62497	13.8118	2.40942	15.6252	89.8092	20.0504
48.5	5.31569	5.22918	4.52915	7.28045	10.8759	3.08253	11.4422	88.2977	20.97
49.5	5.25148	4.58932	4.18966	7.19514	10.4061	3.52338	7.9442	106.768	28.3457
50.5	5.96852	4.64046	3.78259	7.07608	6.69267	3.3701	6.30059	118.697	21.2503
51.5	5.92324	3.08129	2.5265	5.2456	5.78375	3.14325	5.3144	93.8601	17.0989
52.5	5.20537	4.19648	3.46287	3.71597	4.36263	2.24474	6.24404	83.9538	15.9524
53.5	5.11323	3.97951	4.00267	5.04709	3.89791	2.64951	4.38656	88.1926	11.2238
54.5	5.72422	3.49632	3.64127	3.21352	4.736	3.09706	4.55214	105.527	14.2774
55.5	6.18535	3.39573	2.91343	4.03731	4.10457	4.04623	4.5738	126.515	19.3149
56.5	6.42046	3.84102	3.03144	4.06401	2.83088	3.75623	4.67868	135.349	21.3525
57.5	6.14604	4.02592	3.37491	3.69936	3.84894	4.24129	4.66057	142.942	30.3268
58.5	6.11983	3.27262	2.69044	3.71136	3.17614	4.41102	4.96651	130.407	28.2078
59.5	5.50074	4.01722	3.04613	3.37162	3.05857	4.09687	4.7557	135.838	31.5373
60.5	4.97862	3.45403	3.58805	3.64378	3.00997	3.33088	3.61015	125.785	27.6979
61.5	6.0724	3.7065	2.61783	3.21407	2.84289	3.37235	4.34917	121.548	28.0079
62.5	6.05973	3.04352	2.42157	4.0867	2.72166	3.20937	4.64211	122.351	30.1801
63.5	4.53526	3.84682	3.58501	3.75074	1.752	4.16232	6.00918	125.153	24.5573
64.5	3.93624	3.21176	2.79371	3.42813	2.65989	3.36576	5.60982	125.692	31.6936
65.5	4.50952	3.49388	3.10919	3.10371	1.54005	3.04223	5.20894	117.664	27.0039
66.5	4.90935	3.50449	2.95631	3.90678	3.45256	3.42508	6.10311	91.4982	29.4387
67.5	4.74032	3.43134	2.57606	3.62093	2.70308	3.24021	6.12867	108.302	31.796
68.5	5.74139	3.90109	2.96865	3.73766	2.63413	3.57403	5.38176	104.224	34.8278
69.5	3.99259	2.88428	2.25451	4.15345	2.68024	2.86145	6.44557	128.693	35.1902
70.5	4.57705	3.68678	3.04237	3.689	2.04006	4.17971	6.61094	127.978	41.9818
71.5	4.89466	3.2589	2.95331	3.97868	3.32537	4.36619	5.01199	145.672	37.7587
72.5	4.26414	3.38432	3.29008	3.03717	2.96932	2.79161	7.79566	152.048	45.3555
73.5	3.28925	3.52049	2.52543	3.08408	3.06306	2.75412	7.29766	156.125	39.9626
74.5	3.75946	3.21345	2.58321	3.30594	2.15251	4.20537	6.13211	125.717	38.3418
75.5	3.61162	2.40824	2.69156	1.68603	3.9996	4.61673	6.95998	116.903	41.3387
76.5	3.1834	3.50264	3.05866	2.08191	1.65914	3.179	6.27694	97.8502	36.9647
77.5	2.7698	2.45847	2.64714	1.91787	2.39458	2.16141	6.31325	111.075	31.557
78.5	2.8688	2.88519	2.97752	2.49018	2.44631	2.44904	5.48334	112.033	36.5227
79.5	4.35741	3.51301	3.56512	2.61482	2.287	3.15641	6.34586	122.509	37.4463
80.5	3.86983	3.69121	3.64688	2.28084	3.42491	1.37102	6.65381	112.962	39.8659
81.5	3.58349	3.06984	2.53786	3.14518	4.26559	3.05857	6.26136	124.339	36.0661
82.5	4.34845	3.74403	4.54321	3.15771	3.08245	2.91165	6.47094	111.435	35.8206
83.5	3.62947	3.20873	4.09679	2.42077	3.45843	1.62301	5.54521	134.863	38.3785
84.5	4.5919	3.51114	4.10898	3.27454	4.20272	2.83068	4.77302	115.9	32.6921
85.5	3.87503	4.00878	4.98254	3.23014	3.06337	1.79931	4.98493	93.4501	42.2367
86.5	3.59802	4.50538	5.55797	2.06971	3.50896	2.33949	4.77294	80.8672	30.007
87.5	4.28776	4.13197	4.43786	1.91879	4.61852	1.90062	5.62599	60.9242	27.7917
88.5	4.03708	3.66546	4.88722	2.72193	3.92886	1.4548	4.5304	32.4765	29.6605
89.5	3.01049	3.66802	3.94576	1.41943	4.17592	1.98152	3.29225	24.6529	22.5528
90.5	2.67002	3.81796	3.81908	1.52806	3.21209	1.33158	3.77114	13.837	21.3143
91.5	2.97792	3.70677	4.58738	2.01003	2.49553	1.37367	3.8048	7.97934	14.6681
92.5	2.17976	2.77038	2.70852	1.10008	3.33148	1.70913	2.36943	3.92463	13.9249
93.5	1.91197	2.41903	2.17164	1.18886	1.65569	1.09098	2.24237	1.82271	14.1798
94.5	1.25718	1.8132	1.7209	1.25314	1.19447	1.62822	1.89872	1.99684	11.6999
95.5	1.11845	1.53364	1.24205	1.00558	0.787072	0.968928	1.11151	1.04495	13.5774
96.5	0.729206	1.69965	1.27025	0.463022	0.745777	0.722808	1.67181	1.65326	11.4608
97.5	0.683869	0.683902	0.572012	0.835217	0.999902	0.801805	2.29364	0.234349	10.386
98.5	0.937294	1.05478	0.718477	0.51867	1.55501	1.48526	0.933751	0.906173	7.49967
99.5	1.14135	0.973764	0.8545	0.471272	1.49772	1.64073	0.475142	1.16282	5.86223

## Sheet: zld6x nucleus data
index	x	y	Eve	lacZ	ID
5	-2.99	47.15	25.5037	10.8003	slide01a_Mark_and_Find_001_Pos007_S001_1
9	-2.28	52.18	20.2965	0	slide01a_Mark_and_Find_001_Pos007_S001_1
11	-2.19	49.47	26.3256	2.19677	slide01a_Mark_and_Find_001_Pos007_S001_1
12	-1.9	46.02	25.4304	5.78325	slide01a_Mark_and_Find_001_Pos007_S001_1
19	-1.12	51.62	20.4757	14.2749	slide01a_Mark_and_Find_001_Pos007_S001_1
18	-1.07	48.77	25.0914	7.3339	slide01a_Mark_and_Find_001_Pos007_S001_1
20	-0.94	53.98	19.4628	11.8054	slide01a_Mark_and_Find_001_Pos007_S001_1
25	-0.56	46.15	22.7785	6.45901	slide01a_Mark_and_Find_001_Pos007_S001_1
30	0.04	51.68	22.0263	27.6724	slide01a_Mark_and_Find_001_Pos007_S001_1
31	0.17	48.72	20.0659	7.95276	slide01a_Mark_and_Find_001_Pos007_S001_1
32	0.26	54.68	21.1242	22.4729	slide01a_Mark_and_Find_001_Pos007_S001_1
37	0.77	45.79	20.8561	3.05454	slide01a_Mark_and_Find_001_Pos007_S001_1
43	1.27	50.77	22.6454	13.4168	slide01a_Mark_and_Find_001_Pos007_S001_1
44	1.3	53.2	20.8635	16.3134	slide01a_Mark_and_Find_001_Pos007_S001_1
46	1.65	47.88	23.3906	12.5519	slide01a_Mark_and_Find_001_Pos007_S001_1
59	2.47	54.7	12.3356	14.8677	slide01a_Mark_and_Find_001_Pos007_S001_1
58	2.55	49.76	19.9191	2.73019	slide01a_Mark_and_Find_001_Pos007_S001_1
61	2.7	52.28	16.3186	14.8092	slide01a_Mark_and_Find_001_Pos007_S001_1
67	3.35	47.62	17.1339	1.99262	slide01a_Mark_and_Find_001_Pos007_S001_1
74	3.67	45.02	14.4443	10.3277	slide01a_Mark_and_Find_001_Pos007_S001_1
76	3.68	54.5	16.7265	32.9001	slide01a_Mark_and_Find_001_Pos007_S001_1
75	3.86	50.5	16.6819	12.5345	slide01a_Mark_and_Find_001_Pos007_S001_1
83	4.61	52.79	13.7573	20.2917	slide01a_Mark_and_Find_001_Pos007_S001_1
89	5	47.37	14.6016	17.9425	slide01a_Mark_and_Find_001_Pos007_S001_1
98	5.37	50.01	16.9852	18.3332	slide01a_Mark_and_Find_001_Pos007_S001_1
101	5.66	54.8	12.9935	25.1982	slide01a_Mark_and_Find_001_Pos007_S001_1
108	6.07	52.41	16.4493	6.5789	slide01a_Mark_and_Find_001_Pos007_S001_1
115	6.57	47.91	13.5725	22.5283	slide01a_Mark_and_Find_001_Pos007_S001_1
116	6.58	45.25	14.9563	10.2821	slide01a_Mark_and_Find_001_Pos007_S001_1
124	7	50.61	16.2439	45.013	slide01a_Mark_and_Find_001_Pos007_S001_1
126	7.24	53.76	15.4157	29.1861	slide01a_Mark_and_Find_001_Pos007_S001_1
139	8.02	48.43	12.5569	17.2567	slide01a_Mark_and_Find_001_Pos007_S001_1
138	8.05	45.9	13.1679	33.1357	slide01a_Mark_and_Find_001_Pos007_S001_1
148	8.54	50.67	10.6167	31.0199	slide01a_Mark_and_Find_001_Pos007_S001_1
149	8.69	53.12	12.6394	32.7839	slide01a_Mark_and_Find_001_Pos007_S001_1
161	9.39	47.48	5.97648	25.0124	slide01a_Mark_and_Find_001_Pos007_S001_1
173	9.88	50.9	5.16626	18.082	slide01a_Mark_and_Find_001_Pos007_S001_1
181	10.71	53.3	7.83119	22.7092	slide01a_Mark_and_Find_001_Pos007_S001_1
186	10.83	46.9	6.8684	16.9296	slide01a_Mark_and_Find_001_Pos007_S001_1
187	10.84	49.45	7.90216	22.2472	slide01a_Mark_and_Find_001_Pos007_S001_1
206	11.97	51.71	5.1258	30.6954	slide01a_Mark_and_Find_001_Pos007_S001_1
211	12.23	45.76	2.76209	29.5043	slide01a_Mark_and_Find_001_Pos007_S001_1
217	12.39	48.62	4.14411	31.0531	slide01a_Mark_and_Find_001_Pos007_S001_1
234	13.32	53.47	0	34.234	slide01a_Mark_and_Find_001_Pos007_S001_1
238	13.49	50.65	5.11261	23.8561	slide01a_Mark_and_Find_001_Pos007_S001_1
244	13.86	47.8	4.1764	31.8781	slide01a_Mark_and_Find_001_Pos007_S001_1
265	14.73	53.47	2.80284	57.5441	slide01a_Mark_and_Find_001_Pos007_S001_1
264	14.88	45.75	2.43695	29.541	slide01a_Mark_and_Find_001_Pos007_S001_1
269	14.97	50.48	0.638941	31.2887	slide01a_Mark_and_Find_001_Pos007_S001_1
277	15.62	47.93	5.14234	31.4244	slide01a_Mark_and_Find_001_Pos007_S001_1
292	16.27	53.01	3.79368	59.855	slide01a_Mark_and_Find_001_Pos007_S001_1
295	16.5	49.88	6.12797	49.9566	slide01a_Mark_and_Find_001_Pos007_S001_1
300	16.83	46.48	3.5224	69.9585	slide01a_Mark_and_Find_001_Pos007_S001_1
321	17.64	51.57	1.50773	41.4858	slide01a_Mark_and_Find_001_Pos007_S001_1
322	17.93	54.37	5.77666	42.8195	slide01a_Mark_and_Find_001_Pos007_S001_1
328	18.1	48.94	6.59455	54.4312	slide01a_Mark_and_Find_001_Pos007_S001_1
336	18.42	46.24	1.73246	58.2574	slide01a_Mark_and_Find_001_Pos007_S001_1
351	19.05	52.21	3.6667	44.5316	slide01a_Mark_and_Find_001_Pos007_S001_1
363	19.62	49.71	3.90403	73.1344	slide01a_Mark_and_Find_001_Pos007_S001_1
364	19.7	54.93	0	70.2011	slide01a_Mark_and_Find_001_Pos007_S001_1
375	20.14	47.29	2.65312	38.1953	slide01a_Mark_and_Find_001_Pos007_S001_1
385	20.36	52.98	0	64.4916	slide01a_Mark_and_Find_001_Pos007_S001_1
388	20.82	52.19	0	84.2286	slide01a_Mark_and_Find_001_Pos007_S001_1
405	21.26	50.01	0	52.2238	slide01a_Mark_and_Find_001_Pos007_S001_1
411	21.58	47.15	0.116842	60.5011	slide01a_Mark_and_Find_001_Pos007_S001_1
421	22.22	53.7	0	74.3162	slide01a_Mark_and_Find_001_Pos007_S001_1
436	22.6	45.54	0	65.775	slide01a_Mark_and_Find_001_Pos007_S001_1
438	22.67	51.12	0	76.4664	slide01a_Mark_and_Find_001_Pos007_S001_1
437	22.72	48.7	4.40821	73.7102	slide01a_Mark_and_Find_001_Pos007_S001_1
462	23.73	53.21	0	34.0219	slide01a_Mark_and_Find_001_Pos007_S001_1
469	23.93	47.32	3.23881	74.5715	slide01a_Mark_and_Find_001_Pos007_S001_1
473	24.13	49.96	2.27257	71.0871	slide01a_Mark_and_Find_001_Pos007_S001_1
489	24.91	52.01	4.26125	83.2966	slide01a_Mark_and_Find_001_Pos007_S001_1
498	25.12	54.6	0	66.8793	slide01a_Mark_and_Find_001_Pos007_S001_1
501	25.29	47.29	0	72.3654	slide01a_Mark_and_Find_001_Pos007_S001_1
508	25.58	49.72	1.56984	78.5073	slide01a_Mark_and_Find_001_Pos007_S001_1
527	26.19	52.59	0.929915	62.9521	slide01a_Mark_and_Find_001_Pos007_S001_1
535	26.52	45.58	0.331627	34.2601	slide01a_Mark_and_Find_001_Pos007_S001_1
538	26.77	48.28	0	35.1725	slide01a_Mark_and_Find_001_Pos007_S001_1
543	26.98	50.62	10.1354	62.6109	slide01a_Mark_and_Find_001_Pos007_S001_1
561	27.51	53.22	10.1173	85.2677	slide01a_Mark_and_Find_001_Pos007_S001_1
569	27.71	46.34	4.86938	36.3597	slide01a_Mark_and_Find_001_Pos007_S001_1
582	28.2	51.03	44.2601	45.5991	slide01a_Mark_and_Find_001_Pos007_S001_1
581	28.3	48.51	30.3219	35.3739	slide01a_Mark_and_Find_001_Pos007_S001_1
596	28.85	53.97	92.1936	12.1553	slide01a_Mark_and_Find_001_Pos007_S001_1
610	29.35	46.51	86.0997	34.5357	slide01a_Mark_and_Find_001_Pos007_S001_1
612	29.35	49.65	122.776	25.7804	slide01a_Mark_and_Find_001_Pos007_S001_1
618	29.53	52.08	224.466	25.1329	slide01a_Mark_and_Find_001_Pos007_S001_1
636	30.34	48.31	276.264	22.3947	slide01a_Mark_and_Find_001_Pos007_S001_1
644	30.48	45.47	216.09	40.9673	slide01a_Mark_and_Find_001_Pos007_S001_1
648	30.67	50.67	358.055	49.1739	slide01a_Mark_and_Find_001_Pos007_S001_1
651	30.69	53.02	421.419	24.1226	slide01a_Mark_and_Find_001_Pos007_S001_1
670	31.37	47.27	358.883	14.5765	slide01a_Mark_and_Find_001_Pos007_S001_1
673	31.54	54.58	404.638	16.9421	slide01a_Mark_and_Find_001_Pos007_S001_1
680	31.88	49.33	453.181	21.5748	slide01a_Mark_and_Find_001_Pos007_S001_1
683	31.88	45.38	387.11	25.8762	slide01a_Mark_and_Find_001_Pos007_S001_1
684	31.96	51.89	417.053	30.3684	slide01a_Mark_and_Find_001_Pos007_S001_1
710	32.71	54.83	263.518	12.8064	slide01a_Mark_and_Find_001_Pos007_S001_1
709	32.86	47.13	313.386	13.4231	slide01a_Mark_and_Find_001_Pos007_S001_1
716	33.17	49.88	273.801	3.5536	slide01a_Mark_and_Find_001_Pos007_S001_1
725	33.31	52.51	212.812	12.7416	slide01a_Mark_and_Find_001_Pos007_S001_1
742	33.99	54.92	97.0837	13.6319	slide01a_Mark_and_Find_001_Pos007_S001_1
741	34.04	45.57	146.649	11.4092	slide01a_Mark_and_Find_001_Pos007_S001_1
748	34.08	47.95	144.627	8.67311	slide01a_Mark_and_Find_001_Pos007_S001_1
754	34.43	50.89	108.958	7.53658	slide01a_Mark_and_Find_001_Pos007_S001_1
769	34.9	53.18	65.8349	0	slide01a_Mark_and_Find_001_Pos007_S001_1
777	35.27	48.78	51.9819	2.7047	slide01a_Mark_and_Find_001_Pos007_S001_1
783	35.45	46.47	54.8977	5.27808	slide01a_Mark_and_Find_001_Pos007_S001_1
798	35.85	51.34	30.289	9.53618	slide01a_Mark_and_Find_001_Pos007_S001_1
812	36.27	53.76	17.6171	0	slide01a_Mark_and_Find_001_Pos007_S001_1
818	36.57	45.45	21.3083	5.94547	slide01a_Mark_and_Find_001_Pos007_S001_1
819	36.57	49.43	24.9945	0	slide01a_Mark_and_Find_001_Pos007_S001_1
834	37.03	47.29	28.5551	0	slide01a_Mark_and_Find_001_Pos007_S001_1
842	37.29	51.84	31.4287	2.02274	slide01a_Mark_and_Find_001_Pos007_S001_1
847	37.46	54.75	42.1951	4.63402	slide01a_Mark_and_Find_001_Pos007_S001_1
859	37.91	48.98	56.7288	0	slide01a_Mark_and_Find_001_Pos007_S001_1
871	38.24	46.32	66.4937	0	slide01a_Mark_and_Find_001_Pos007_S001_1
882	38.55	53.71	170.773	22.5897	slide01a_Mark_and_Find_001_Pos007_S001_1
881	38.64	51.14	235.553	0	slide01a_Mark_and_Find_001_Pos007_S001_1
905	39.16	48.9	218.389	10.3238	slide01a_Mark_and_Find_001_Pos007_S001_1
911	39.51	45.18	258.953	0	slide01a_Mark_and_Find_001_Pos007_S001_1
920	39.79	52.59	270.511	2.00571	slide01a_Mark_and_Find_001_Pos007_S001_1
922	39.95	47.2	272.289	0	slide01a_Mark_and_Find_001_Pos007_S001_1
938	40.37	49.67	275.801	17.0783	slide01a_Mark_and_Find_001_Pos007_S001_1
954	40.82	54.76	234.075	24.6132	slide01a_Mark_and_Find_001_Pos007_S001_1
958	40.88	45.33	274.879	1.13358	slide01a_Mark_and_Find_001_Pos007_S001_1
959	40.93	51.95	257.091	18.8211	slide01a_Mark_and_Find_001_Pos007_S001_1
972	41.46	47.61	271.395	11.7259	slide01a_Mark_and_Find_001_Pos007_S001_1
984	41.74	50.03	235.029	20.4104	slide01a_Mark_and_Find_001_Pos007_S001_1
993	42.08	53.29	212.147	16.2454	slide01a_Mark_and_Find_001_Pos007_S001_1
1001	42.3	45.5	171.142	8.7994	slide01a_Mark_and_Find_001_Pos007_S001_1
1021	42.84	48.47	145.368	13.9825	slide01a_Mark_and_Find_001_Pos007_S001_1
1017	42.88	51.2	130.398	14.909	slide01a_Mark_and_Find_001_Pos007_S001_1
1040	43.3	54.27	103.036	16.3071	slide01a_Mark_and_Find_001_Pos007_S001_1
1048	43.69	46.22	84.7085	5.71838	slide01a_Mark_and_Find_001_Pos007_S001_1
1061	44.13	48.47	60.2286	20.9702	slide01a_Mark_and_Find_001_Pos007_S001_1
1064	44.14	51.11	60.4883	12.6611	slide01a_Mark_and_Find_001_Pos007_S001_1
1075	44.44	54	77.3135	9.47368	slide01a_Mark_and_Find_001_Pos007_S001_1
1099	45.23	49.54	11.5182	0	slide01a_Mark_and_Find_001_Pos007_S001_1
1098	45.35	47.05	25.4657	0	slide01a_Mark_and_Find_001_Pos007_S001_1
1102	45.4	52.53	29.9589	4.63166	slide01a_Mark_and_Find_001_Pos007_S001_1
1125	46.2	50.83	31.5674	0	slide01a_Mark_and_Find_001_Pos007_S001_1
1141	46.54	48.7	60.8273	0	slide01a_Mark_and_Find_001_Pos007_S001_1
1151	46.76	53.31	96.5968	4.86052	slide01a_Mark_and_Find_001_Pos007_S001_1
1157	46.99	46.65	108.322	4.31834	slide01a_Mark_and_Find_001_Pos007_S001_1
1167	47.46	50.91	208.215	8.05799	slide01a_Mark_and_Find_001_Pos007_S001_1
1193	48.04	53.41	247.611	24.6165	slide01a_Mark_and_Find_001_Pos007_S001_1
1188	48.12	48.81	267.156	9.34896	slide01a_Mark_and_Find_001_Pos007_S001_1
1202	48.3	46.43	329.37	24.2531	slide01a_Mark_and_Find_001_Pos007_S001_1
1213	48.7	51.47	318.508	12.1701	slide01a_Mark_and_Find_001_Pos007_S001_1
1235	49.44	47.54	395.582	39.6079	slide01a_Mark_and_Find_001_Pos007_S001_1
1240	49.57	50.21	342.286	22.925	slide01a_Mark_and_Find_001_Pos007_S001_1
1241	49.69	53.12	413.966	15.3719	slide01a_Mark_and_Find_001_Pos007_S001_1
1265	50.33	45.93	245.862	13.0084	slide01a_Mark_and_Find_001_Pos007_S001_1
1275	50.58	48.62	277.66	4.56925	slide01a_Mark_and_Find_001_Pos007_S001_1
1279	50.67	51.35	224.046	4.00463	slide01a_Mark_and_Find_001_Pos007_S001_1
1282	51.17	54.11	210.491	19.5787	slide01a_Mark_and_Find_001_Pos007_S001_1
1304	51.65	47.18	147.409	29.7192	slide01a_Mark_and_Find_001_Pos007_S001_1
1308	51.68	49.87	141.861	12.2274	slide01a_Mark_and_Find_001_Pos007_S001_1
1313	51.98	52.36	121.959	31.2956	slide01a_Mark_and_Find_001_Pos007_S001_1
1342	52.7	48.5	68.4547	17.1654	slide01a_Mark_and_Find_001_Pos007_S001_1
1341	52.71	45.86	55.5533	14.2455	slide01a_Mark_and_Find_001_Pos007_S001_1
1352	53.06	50.91	70.374	0	slide01a_Mark_and_Find_001_Pos007_S001_1
1355	53.21	53.61	64.5526	2.68974	slide01a_Mark_and_Find_001_Pos007_S001_1
1376	53.74	47.58	39.9231	0	slide01a_Mark_and_Find_001_Pos007_S001_1
1384	54.06	49.74	32.8506	0	slide01a_Mark_and_Find_001_Pos007_S001_1
1387	54.29	45.74	59.1757	8.93051	slide01a_Mark_and_Find_001_Pos007_S001_1
1390	54.31	52.14	51.3517	8.58117	slide01a_Mark_and_Find_001_Pos007_S001_1
1400	54.57	54.72	31.0439	20.8697	slide01a_Mark_and_Find_001_Pos007_S001_1
1417	55.05	48.28	74.3803	17.612	slide01a_Mark_and_Find_001_Pos007_S001_1
1426	55.33	50.54	120.539	2.85373	slide01a_Mark_and_Find_001_Pos007_S001_1
1430	55.47	45.98	108.053	7.26844	slide01a_Mark_and_Find_001_Pos007_S001_1
1431	55.54	53.17	118.648	0	slide01a_Mark_and_Find_001_Pos007_S001_1
1460	56.33	47.45	255.745	8.51029	slide01a_Mark_and_Find_001_Pos007_S001_1
1464	56.47	49.6	309.535	18.336	slide01a_Mark_and_Find_001_Pos007_S001_1
1465	56.54	51.81	277.736	2.49188	slide01a_Mark_and_Find_001_Pos007_S001_1
1467	56.63	45.13	232.574	12.7396	slide01a_Mark_and_Find_001_Pos007_S001_1
1475	56.81	54.2	265.237	20.3734	slide01a_Mark_and_Find_001_Pos007_S001_1
1502	57.53	48.04	328.207	25.5996	slide01a_Mark_and_Find_001_Pos007_S001_1
1508	57.65	51.08	342.289	29.0206	slide01a_Mark_and_Find_001_Pos007_S001_1
1514	57.96	54.04	289.867	36.8008	slide01a_Mark_and_Find_001_Pos007_S001_1
1523	58.19	46.33	247.23	40.9854	slide01a_Mark_and_Find_001_Pos007_S001_1
1538	58.6	49.06	254.4	15.2251	slide01a_Mark_and_Find_001_Pos007_S001_1
1546	58.75	51.57	313.803	11.6547	slide01a_Mark_and_Find_001_Pos007_S001_1
1550	58.97	54.44	259.651	10.1104	slide01a_Mark_and_Find_001_Pos007_S001_1
1557	59.44	47.29	121.509	23.5794	slide01a_Mark_and_Find_001_Pos007_S001_1
1581	59.81	52.37	119.107	34.6476	slide01a_Mark_and_Find_001_Pos007_S001_1
1576	59.93	49.73	83.2675	13.2217	slide01a_Mark_and_Find_001_Pos007_S001_1
1589	60.25	54.62	76.0902	11.5054	slide01a_Mark_and_Find_001_Pos007_S001_1
1592	60.34	45.79	29.242	3.43784	slide01a_Mark_and_Find_001_Pos007_S001_1
1608	60.85	48.04	15.3002	21.4528	slide01a_Mark_and_Find_001_Pos007_S001_1
1613	60.9	52.04	22.4395	11.7468	slide01a_Mark_and_Find_001_Pos007_S001_1
1628	61.45	54.61	9.93317	17.0355	slide01a_Mark_and_Find_001_Pos007_S001_1
1631	61.54	50.02	6.189	21.1769	slide01a_Mark_and_Find_001_Pos007_S001_1
1635	61.78	46.55	1.48952	13.3757	slide01a_Mark_and_Find_001_Pos007_S001_1
1651	62.01	52.32	8.48539	18.7692	slide01a_Mark_and_Find_001_Pos007_S001_1
1661	62.51	48.81	27.2767	24.5126	slide01a_Mark_and_Find_001_Pos007_S001_1
1671	62.94	53.86	39.6291	21.1571	slide01a_Mark_and_Find_001_Pos007_S001_1
1682	62.99	46.7	51.0262	11.5767	slide01a_Mark_and_Find_001_Pos007_S001_1
1683	63.07	51.23	48.1424	17.0392	slide01a_Mark_and_Find_001_Pos007_S001_1
1704	63.68	48.98	119.031	30.2365	slide01a_Mark_and_Find_001_Pos007_S001_1
1723	64.2	50.91	163.855	5.96486	slide01a_Mark_and_Find_001_Pos007_S001_1
1724	64.23	53.19	117.144	7.34581	slide01a_Mark_and_Find_001_Pos007_S001_1
1730	64.46	47.16	214.891	26.334	slide01a_Mark_and_Find_001_Pos007_S001_1
1749	65.04	49.41	171.704	5.22926	slide01a_Mark_and_Find_001_Pos007_S001_1
1745	65.07	45.38	201.684	11.6391	slide01a_Mark_and_Find_001_Pos007_S001_1
1752	65.13	54.86	159.816	8.15376	slide01a_Mark_and_Find_001_Pos007_S001_1
1759	65.4	52.25	221.86	0.617581	slide01a_Mark_and_Find_001_Pos007_S001_1
1779	65.94	47.46	141.429	21.3157	slide01a_Mark_and_Find_001_Pos007_S001_1
1783	66.02	49.89	207.721	15.2646	slide01a_Mark_and_Find_001_Pos007_S001_1
1790	66.22	45.18	108.587	0.0774683	slide01a_Mark_and_Find_001_Pos007_S001_1
1795	66.51	53.55	152.844	11.6117	slide01a_Mark_and_Find_001_Pos007_S001_1
1811	66.95	51.32	138.507	18.2799	slide01a_Mark_and_Find_001_Pos007_S001_1
1816	67.07	48.84	95.5196	1.31726	slide01a_Mark_and_Find_001_Pos007_S001_1
1820	67.15	46.36	67.1751	16.9204	slide01a_Mark_and_Find_001_Pos007_S001_1
1832	67.63	54.91	31.7208	24.2146	slide01a_Mark_and_Find_001_Pos007_S001_1
1843	68.07	52.4	38.7915	15.0308	slide01a_Mark_and_Find_001_Pos007_S001_1
1853	68.11	48.05	39.0897	2.16961	slide01a_Mark_and_Find_001_Pos007_S001_1
1854	68.29	45.96	31.2733	3.37032	slide01a_Mark_and_Find_001_Pos007_S001_1
1863	68.47	49.98	36.127	10.1782	slide01a_Mark_and_Find_001_Pos007_S001_1
1872	68.81	54.56	12.3208	28.1598	slide01a_Mark_and_Find_001_Pos007_S001_1
1890	69.29	52.18	23.8014	12.1307	slide01a_Mark_and_Find_001_Pos007_S001_1
1889	69.39	47.89	60.2089	3.88011	slide01a_Mark_and_Find_001_Pos007_S001_1
1907	69.95	50.32	75.5161	17.966	slide01a_Mark_and_Find_001_Pos007_S001_1
1912	70.18	46	125.46	31.4631	slide01a_Mark_and_Find_001_Pos007_S001_1
1914	70.24	53.22	63.6046	26.56	slide01a_Mark_and_Find_001_Pos007_S001_1
1932	70.88	47.93	199.77	23.8942	slide01a_Mark_and_Find_001_Pos007_S001_1
1941	71.08	54.96	157.447	38.3643	slide01a_Mark_and_Find_001_Pos007_S001_1
1943	71.15	50.19	199.561	21.1991	slide01a_Mark_and_Find_001_Pos007_S001_1
1945	71.33	45.56	216.928	27.2984	slide01a_Mark_and_Find_001_Pos007_S001_1
1946	71.33	52.58	183.248	30.3838	slide01a_Mark_and_Find_001_Pos007_S001_1
1977	72.21	47.94	164.139	38.3556	slide01a_Mark_and_Find_001_Pos007_S001_1
1982	72.36	50.3	184.938	9.56552	slide01a_Mark_and_Find_001_Pos007_S001_1
1983	72.46	45.7	225.264	5.41599	slide01a_Mark_and_Find_001_Pos007_S001_1
1984	72.51	52.93	255.36	37.9842	slide01a_Mark_and_Find_001_Pos007_S001_1
2010	73.36	48.94	134.396	11.8691	slide01a_Mark_and_Find_001_Pos007_S001_1
2016	73.51	51.68	197.301	55.2831	slide01a_Mark_and_Find_001_Pos007_S001_1
2017	73.52	54.8	237.091	27.5677	slide01a_Mark_and_Find_001_Pos007_S001_1
2024	73.74	46.58	101.027	35.4529	slide01a_Mark_and_Find_001_Pos007_S001_1
2043	74.54	53.86	113.394	41.2198	slide01a_Mark_and_Find_001_Pos007_S001_1
2042	74.58	48.61	47.6176	18.0565	slide01a_Mark_and_Find_001_Pos007_S001_1
2048	74.59	51.15	82.2715	30.4967	slide01a_Mark_and_Find_001_Pos007_S001_1
2062	75.16	46.38	9.33892	34.6726	slide01a_Mark_and_Find_001_Pos007_S001_1
2075	75.61	50.13	10.5115	42.843	slide01a_Mark_and_Find_001_Pos007_S001_1
2076	75.64	53.05	39.9435	40.1777	slide01a_Mark_and_Find_001_Pos007_S001_1
2096	76.36	48.46	7.16882	22.8973	slide01a_Mark_and_Find_001_Pos007_S001_1
2098	76.38	46.11	0.490009	31.8502	slide01a_Mark_and_Find_001_Pos007_S001_1
2103	76.74	54.61	6.94538	28.3862	slide01a_Mark_and_Find_001_Pos007_S001_1
2107	76.79	52	3.51551	36.689	slide01a_Mark_and_Find_001_Pos007_S001_1
2126	77.4	50.11	35.536	17.3281	slide01a_Mark_and_Find_001_Pos007_S001_1
2130	77.65	47.56	55.1549	23.7522	slide01a_Mark_and_Find_001_Pos007_S001_1
2137	77.82	45.31	87.5423	20.4739	slide01a_Mark_and_Find_001_Pos007_S001_1
2144	78.08	52.69	35.7504	27.973	slide01a_Mark_and_Find_001_Pos007_S001_1
2159	78.58	49.26	109.103	14.8709	slide01a_Mark_and_Find_001_Pos007_S001_1
2169	78.95	46.96	127.052	50.0538	slide01a_Mark_and_Find_001_Pos007_S001_1
2172	79.08	51.41	206.747	23.8657	slide01a_Mark_and_Find_001_Pos007_S001_1
2184	79.73	53.57	224.652	26.0373	slide01a_Mark_and_Find_001_Pos007_S001_1
2194	79.8	49.32	210.004	35.8831	slide01a_Mark_and_Find_001_Pos007_S001_1
2193	79.94	45.23	229.197	24.3038	slide01a_Mark_and_Find_001_Pos007_S001_1
2202	80.33	47.51	236.394	28.6074	slide01a_Mark_and_Find_001_Pos007_S001_1
2205	80.51	51.6	262.902	18.3381	slide01a_Mark_and_Find_001_Pos007_S001_1
2222	81.06	54.25	264.081	51.8764	slide01a_Mark_and_Find_001_Pos007_S001_1
2221	81.18	49.47	216.155	30.7906	slide01a_Mark_and_Find_001_Pos007_S001_1
2234	81.51	46.88	235.464	16.858	slide01a_Mark_and_Find_001_Pos007_S001_1
2239	81.86	52.15	305.034	33.5155	slide01a_Mark_and_Find_001_Pos007_S001_1
2249	82.21	54.95	270.815	46.0878	slide01a_Mark_and_Find_001_Pos007_S001_1
2254	82.49	50.17	239.384	26.6626	slide01a_Mark_and_Find_001_Pos007_S001_1
2261	82.72	47.37	222.95	40.8016	slide01a_Mark_and_Find_001_Pos007_S001_1
2278	83.42	54.58	196.709	21.84	slide01a_Mark_and_Find_001_Pos007_S001_1
2277	83.55	52.27	192.832	30.1362	slide01a_Mark_and_Find_001_Pos007_S001_1
2281	83.61	45.03	129.454	31.0824	slide01a_Mark_and_Find_001_Pos007_S001_1
2286	83.73	48.83	169.005	43.641	slide01a_Mark_and_Find_001_Pos007_S001_1
2302	84.48	47.01	86.5114	39.6749	slide01a_Mark_and_Find_001_Pos007_S001_1
2303	84.57	50.37	146.817	12.6323	slide01a_Mark_and_Find_001_Pos007_S001_1
2309	84.65	54.49	138.358	45.9185	slide01a_Mark_and_Find_001_Pos007_S001_1
2320	85.35	52.21	87.7252	32.324	slide01a_Mark_and_Find_001_Pos007_S001_1
2326	85.62	49.35	88.2314	36.1732	slide01a_Mark_and_Find_001_Pos007_S001_1
2328	85.66	47.13	64.4237	31.8064	slide01a_Mark_and_Find_001_Pos007_S001_1
2334	85.87	54.58	112.146	32.0897	slide01a_Mark_and_Find_001_Pos007_S001_1
2349	86.35	45.31	37.9065	40.2573	slide01a_Mark_and_Find_001_Pos007_S001_1
2353	86.67	50.39	33.4612	29.2468	slide01a_Mark_and_Find_001_Pos007_S001_1
2355	86.77	52.98	62.448	33.9087	slide01a_Mark_and_Find_001_Pos007_S001_1
2364	86.97	47.72	19.2844	29.1798	slide01a_Mark_and_Find_001_Pos007_S001_1
2377	87.45	45.2	31.1292	37.6842	slide01a_Mark_and_Find_001_Pos007_S001_1
2383	87.82	49.37	26.4806	39.1014	slide01a_Mark_and_Find_001_Pos007_S001_1
2380	87.88	51.82	24.3344	31.7897	slide01a_Mark_and_Find_001_Pos007_S001_1
2384	87.91	54.47	47.8228	43.271	slide01a_Mark_and_Find_001_Pos007_S001_1
2391	88.37	46.5	24.3579	48.2352	slide01a_Mark_and_Find_001_Pos007_S001_1
2406	88.94	48.58	19.1509	60.4328	slide01a_Mark_and_Find_001_Pos007_S001_1
2410	88.98	53.84	27.5126	26.7614	slide01a_Mark_and_Find_001_Pos007_S001_1
2409	89.19	50.97	20.8758	22.0964	slide01a_Mark_and_Find_001_Pos007_S001_1
2422	89.72	46.3	6.08988	22.7106	slide01a_Mark_and_Find_001_Pos007_S001_1
2431	90.14	53.12	8.74172	26.2052	slide01a_Mark_and_Find_001_Pos007_S001_1
2432	90.16	48.51	8.20839	20.5395	slide01a_Mark_and_Find_001_Pos007_S001_1
2439	90.46	50.62	8.97245	23.6547	slide01a_Mark_and_Find_001_Pos007_S001_1
2448	90.96	45.52	9.55863	33.7614	slide01a_Mark_and_Find_001_Pos007_S001_1
2456	91.01	51.28	7.52614	29.0923	slide01a_Mark_and_Find_001_Pos007_S001_1
2452	91.08	54.5	4.283	35.3921	slide01a_Mark_and_Find_001_Pos007_S001_1
2459	91.42	48.12	2.28005	26.3586	slide01a_Mark_and_Find_001_Pos007_S001_1
2465	91.76	52.45	4.31687	5.30594	slide01a_Mark_and_Find_001_Pos007_S001_1
2468	91.99	50.1	0	16.3683	slide01a_Mark_and_Find_001_Pos007_S001_1
2477	92.25	54.68	0.937298	33.0924	slide01a_Mark_and_Find_001_Pos007_S001_1
2476	92.36	46.5	1.7107	20.3066	slide01a_Mark_and_Find_001_Pos007_S001_1
2487	93.04	51.4	0	32.5103	slide01a_Mark_and_Find_001_Pos007_S001_1
2489	93.11	48.7	0	20.6611	slide01a_Mark_and_Find_001_Pos007_S001_1
2497	93.47	53.7	0	21.3693	slide01a_Mark_and_Find_001_Pos007_S001_1
2506	94.05	46.74	0.567478	12.2831	slide01a_Mark_and_Find_001_Pos007_S001_1
2509	94.17	49.32	0	13.5114	slide01a_Mark_and_Find_001_Pos007_S001_1
2512	94.37	51.77	0	12.2955	slide01a_Mark_and_Find_001_Pos007_S001_1
2525	95	53.46	0	22.7005	slide01a_Mark_and_Find_001_Pos007_S001_1
2529	95.28	49.64	0	16.0844	slide01a_Mark_and_Find_001_Pos007_S001_1
2528	95.34	46.81	3.13072	13.6983	slide01a_Mark_and_Find_001_Pos007_S001_1
2539	95.72	51.4	0	17.1378	slide01a_Mark_and_Find_001_Pos007_S001_1
2541	96.33	52.96	0	13.4122	slide01a_Mark_and_Find_001_Pos007_S001_1
2544	96.47	48.17	0.338518	6.93386	slide01a_Mark_and_Find_001_Pos007_S001_1
2545	96.61	45.06	1.40693	12.924	slide01a_Mark_and_Find_001_Pos007_S001_1
2553	96.81	50.31	0	22.7756	slide01a_Mark_and_Find_001_Pos007_S001_1
2557	97.4	53.51	0	0	slide01a_Mark_and_Find_001_Pos007_S001_1
2559	97.53	46.09	0.451915	15.4493	slide01a_Mark_and_Find_001_Pos007_S001_1
2560	97.72	51.1	0	0	slide01a_Mark_and_Find_001_Pos007_S001_1
2563	97.72	48.71	0	6.69988	slide01a_Mark_and_Find_001_Pos007_S001_1
2569	98.38	54.48	0	0	slide01a_Mark_and_Find_001_Pos007_S001_1
2572	98.51	46.62	0	0.09686	slide01a_Mark_and_Find_001_Pos007_S001_1
2574	98.58	52.02	0	0	slide01a_Mark_and_Find_001_Pos007_S001_1
2577	98.98	48.77	0	18.7036	slide01a_Mark_and_Find_001_Pos007_S001_1
2581	99.24	52.81	0	0	slide01a_Mark_and_Find_001_Pos007_S001_1
2580	99.49	50.45	0	0	slide01a_Mark_and_Find_001_Pos007_S001_1
2584	99.55	45.95	2.02806	0	slide01a_Mark_and_Find_001_Pos007_S001_1
6	-3.03	48.44	12.0186	0.296486	slide01a_Mark_and_Find_001_Pos008_S001_1
8	-2.69	46.87	15.3795	4.3837	slide01a_Mark_and_Find_001_Pos008_S001_1
12	-2.05	51.12	8.78916	0	slide01a_Mark_and_Find_001_Pos008_S001_1
14	-1.77	46.29	18.3125	11.4326	slide01a_Mark_and_Find_001_Pos008_S001_1
16	-1.59	49.61	16.7807	15.4842	slide01a_Mark_and_Find_001_Pos008_S001_1
23	-0.81	52.41	11.3674	0	slide01a_Mark_and_Find_001_Pos008_S001_1
22	-0.8	48.38	18.9461	18.6322	slide01a_Mark_and_Find_001_Pos008_S001_1
24	-0.53	46	20.8279	8.75441	slide01a_Mark_and_Find_001_Pos008_S001_1
31	0.06	54.69	7.03968	0.719264	slide01a_Mark_and_Find_001_Pos008_S001_1
30	0.07	50.47	16.3734	13.3806	slide01a_Mark_and_Find_001_Pos008_S001_1
36	0.46	48.17	19.463	10.8466	slide01a_Mark_and_Find_001_Pos008_S001_1
37	0.7	52.88	13.8298	7.0951	slide01a_Mark_and_Find_001_Pos008_S001_1
40	0.79	45.18	22.8064	1.38931	slide01a_Mark_and_Find_001_Pos008_S001_1
47	1.4	51.44	13.9509	12.6088	slide01a_Mark_and_Find_001_Pos008_S001_1
48	1.74	47.19	20.7439	10.7662	slide01a_Mark_and_Find_001_Pos008_S001_1
52	1.78	49.46	27.4866	0	slide01a_Mark_and_Find_001_Pos008_S001_1
54	1.9	54.22	8.52102	20.0286	slide01a_Mark_and_Find_001_Pos008_S001_1
57	2.49	45.03	16.7636	0	slide01a_Mark_and_Find_001_Pos008_S001_1
60	2.58	51.77	12.9188	15.4352	slide01a_Mark_and_Find_001_Pos008_S001_1
66	3.04	49.04	19.6247	38.5886	slide01a_Mark_and_Find_001_Pos008_S001_1
72	3.53	53.68	16.2084	22.445	slide01a_Mark_and_Find_001_Pos008_S001_1
71	3.55	46.66	18.6726	7.75825	slide01a_Mark_and_Find_001_Pos008_S001_1
76	3.88	51.5	13.5113	8.51266	slide01a_Mark_and_Find_001_Pos008_S001_1
87	4.36	49.18	10.7519	16.7953	slide01a_Mark_and_Find_001_Pos008_S001_1
93	4.94	46.62	16.1145	15.1421	slide01a_Mark_and_Find_001_Pos008_S001_1
95	5.1	52.23	9.79064	29.0907	slide01a_Mark_and_Find_001_Pos008_S001_1
104	5.71	49.27	9.09047	14.7043	slide01a_Mark_and_Find_001_Pos008_S001_1
110	5.96	54.01	9.81761	48.2162	slide01a_Mark_and_Find_001_Pos008_S001_1
113	6.36	46.55	12.644	16.769	slide01a_Mark_and_Find_001_Pos008_S001_1
114	6.49	51.67	15.8649	11.2289	slide01a_Mark_and_Find_001_Pos008_S001_1
128	7.16	48.93	4.97796	12.2625	slide01a_Mark_and_Find_001_Pos008_S001_1
134	7.71	46.38	14.9414	16.9303	slide01a_Mark_and_Find_001_Pos008_S001_1
135	7.71	53.73	6.14018	24.0185	slide01a_Mark_and_Find_001_Pos008_S001_1
141	8.09	51.09	10.7242	41.3239	slide01a_Mark_and_Find_001_Pos008_S001_1
157	8.73	48.61	8.85334	32.2602	slide01a_Mark_and_Find_001_Pos008_S001_1
162	9.13	52.96	11.1509	58.0381	slide01a_Mark_and_Find_001_Pos008_S001_1
164	9.47	46.33	6.16843	25.6633	slide01a_Mark_and_Find_001_Pos008_S001_1
173	9.81	50.29	6.56276	34.9042	slide01a_Mark_and_Find_001_Pos008_S001_1
179	10.23	54.81	3.85304	34.3127	slide01a_Mark_and_Find_001_Pos008_S001_1
191	10.92	46.53	9.10986	31.6646	slide01a_Mark_and_Find_001_Pos008_S001_1
190	11.04	52.4	6.08309	75.8827	slide01a_Mark_and_Find_001_Pos008_S001_1
192	11.07	49.45	8.08722	57.8656	slide01a_Mark_and_Find_001_Pos008_S001_1
211	11.83	54.95	6.08131	84.7536	slide01a_Mark_and_Find_001_Pos008_S001_1
218	12.39	45.85	12.38	50.5523	slide01a_Mark_and_Find_001_Pos008_S001_1
219	12.44	48.68	7.65214	52.2714	slide01a_Mark_and_Find_001_Pos008_S001_1
225	12.47	51.72	6.69673	54.9913	slide01a_Mark_and_Find_001_Pos008_S001_1
236	13.25	54.1	4.53155	55.4783	slide01a_Mark_and_Find_001_Pos008_S001_1
248	13.75	50.37	4.26883	53.0128	slide01a_Mark_and_Find_001_Pos008_S001_1
251	13.95	45.01	12.1403	41.8021	slide01a_Mark_and_Find_001_Pos008_S001_1
252	14.08	47.69	10.6042	70.4429	slide01a_Mark_and_Find_001_Pos008_S001_1
262	14.67	52.81	4.21764	59.4499	slide01a_Mark_and_Find_001_Pos008_S001_1
279	15.19	49.87	11.0416	53.8142	slide01a_Mark_and_Find_001_Pos008_S001_1
286	15.77	46.89	5.29944	42.1614	slide01a_Mark_and_Find_001_Pos008_S001_1
295	16.32	52.07	3.98967	70.4976	slide01a_Mark_and_Find_001_Pos008_S001_1
296	16.43	54.56	3.67724	49.1127	slide01a_Mark_and_Find_001_Pos008_S001_1
310	16.72	49.41	7.26076	55.9664	slide01a_Mark_and_Find_001_Pos008_S001_1
320	17.27	46.63	3.67743	50.4374	slide01a_Mark_and_Find_001_Pos008_S001_1
335	17.73	51.8	0	66.7671	slide01a_Mark_and_Find_001_Pos008_S001_1
337	18.27	54.26	5.9751	64.6815	slide01a_Mark_and_Find_001_Pos008_S001_1
345	18.45	49.55	6.67281	68.7564	slide01a_Mark_and_Find_001_Pos008_S001_1
350	18.81	46.79	4.15179	77.3855	slide01a_Mark_and_Find_001_Pos008_S001_1
363	19.32	52.09	5.85826	93.0083	slide01a_Mark_and_Find_001_Pos008_S001_1
378	19.96	48.99	5.02304	59.8565	slide01a_Mark_and_Find_001_Pos008_S001_1
384	20.17	45.97	4.30771	58.537	slide01a_Mark_and_Find_001_Pos008_S001_1
386	20.22	54.36	0	110.827	slide01a_Mark_and_Find_001_Pos008_S001_1
397	20.85	51.25	6.1071	89.7297	slide01a_Mark_and_Find_001_Pos008_S001_1
416	21.46	53.85	0.495719	141.762	slide01a_Mark_and_Find_001_Pos008_S001_1
415	21.47	48.49	8.44415	80.5818	slide01a_Mark_and_Find_001_Pos008_S001_1
414	21.65	45.56	8.3337	91.7713	slide01a_Mark_and_Find_001_Pos008_S001_1
433	22.32	50.79	8.33951	83.8882	slide01a_Mark_and_Find_001_Pos008_S001_1
447	22.64	54.04	5.0695	71.5279	slide01a_Mark_and_Find_001_Pos008_S001_1
445	22.78	47.41	3.0252	65.284	slide01a_Mark_and_Find_001_Pos008_S001_1
463	23.54	52.26	3.975	66.3801	slide01a_Mark_and_Find_001_Pos008_S001_1
471	23.82	49.64	8.55735	79.2525	slide01a_Mark_and_Find_001_Pos008_S001_1
480	24.06	54.74	0	93.3607	slide01a_Mark_and_Find_001_Pos008_S001_1
483	24.19	46.99	0.821637	100.014	slide01a_Mark_and_Find_001_Pos008_S001_1
503	24.91	51.91	7.57585	57.198	slide01a_Mark_and_Find_001_Pos008_S001_1
515	25.27	48.91	8.29334	67.3742	slide01a_Mark_and_Find_001_Pos008_S001_1
514	25.33	45.44	5.12955	97.136	slide01a_Mark_and_Find_001_Pos008_S001_1
524	25.77	54.03	7.32317	69.9377	slide01a_Mark_and_Find_001_Pos008_S001_1
540	26.24	51.52	7.5667	56.202	slide01a_Mark_and_Find_001_Pos008_S001_1
541	26.4	47.55	3.62822	114.04	slide01a_Mark_and_Find_001_Pos008_S001_1
557	26.97	49.75	21.566	46.0326	slide01a_Mark_and_Find_001_Pos008_S001_1
566	27.19	53.76	31.3493	50.2661	slide01a_Mark_and_Find_001_Pos008_S001_1
585	27.89	48.22	22.4596	60.7475	slide01a_Mark_and_Find_001_Pos008_S001_1
586	27.89	51.8	31.3034	53.4323	slide01a_Mark_and_Find_001_Pos008_S001_1
595	28.31	45.93	25.4354	64.4806	slide01a_Mark_and_Find_001_Pos008_S001_1
609	28.52	54.72	145.304	36.194	slide01a_Mark_and_Find_001_Pos008_S001_1
619	28.94	51.09	72.8938	37.4459	slide01a_Mark_and_Find_001_Pos008_S001_1
628	29.27	48.12	93.7089	21.3431	slide01a_Mark_and_Find_001_Pos008_S001_1
637	29.67	53.4	245.094	49.6643	slide01a_Mark_and_Find_001_Pos008_S001_1
642	29.82	45.59	115.434	44.8727	slide01a_Mark_and_Find_001_Pos008_S001_1
652	30.09	50.41	295.751	29.1607	slide01a_Mark_and_Find_001_Pos008_S001_1
665	30.56	48.14	344.849	40.7091	slide01a_Mark_and_Find_001_Pos008_S001_1
674	30.76	54.74	374.478	42.8125	slide01a_Mark_and_Find_001_Pos008_S001_1
679	30.87	52.03	440.335	62.024	slide01a_Mark_and_Find_001_Pos008_S001_1
686	31.31	46.21	394.819	41.3325	slide01a_Mark_and_Find_001_Pos008_S001_1
695	31.6	49.66	382.106	42.18	slide01a_Mark_and_Find_001_Pos008_S001_1
705	31.9	52.83	398.141	60.1997	slide01a_Mark_and_Find_001_Pos008_S001_1
721	32.42	47.49	384.562	18.8183	slide01a_Mark_and_Find_001_Pos008_S001_1
734	32.98	50.12	192.013	48.1418	slide01a_Mark_and_Find_001_Pos008_S001_1
735	33.03	54.89	105.903	24.3718	slide01a_Mark_and_Find_001_Pos008_S001_1
738	33.08	52.44	141.314	47.4761	slide01a_Mark_and_Find_001_Pos008_S001_1
742	33.21	45.43	278.343	17.75	slide01a_Mark_and_Find_001_Pos008_S001_1
759	33.87	48.2	139.758	4.82302	slide01a_Mark_and_Find_001_Pos008_S001_1
773	34.2	52.95	54.5833	25.3773	slide01a_Mark_and_Find_001_Pos008_S001_1
781	34.55	45.6	85.3053	25.2331	slide01a_Mark_and_Find_001_Pos008_S001_1
776	34.57	50.68	50.5633	9.01497	slide01a_Mark_and_Find_001_Pos008_S001_1
798	35.19	48.15	55.9459	10.1461	slide01a_Mark_and_Find_001_Pos008_S001_1
810	35.47	53.2	24.7947	5.95719	slide01a_Mark_and_Find_001_Pos008_S001_1
817	35.85	45.5	54.3684	0	slide01a_Mark_and_Find_001_Pos008_S001_1
825	35.95	50.36	31.3818	16.9793	slide01a_Mark_and_Find_001_Pos008_S001_1
842	36.68	48.02	26.384	10.9597	slide01a_Mark_and_Find_001_Pos008_S001_1
849	36.76	52.19	46.1354	0	slide01a_Mark_and_Find_001_Pos008_S001_1
850	36.95	54.39	57.0192	3.6356	slide01a_Mark_and_Find_001_Pos008_S001_1
863	37.17	45.35	44.387	15.4691	slide01a_Mark_and_Find_001_Pos008_S001_1
869	37.48	50.22	54.981	7.50084	slide01a_Mark_and_Find_001_Pos008_S001_1
889	37.99	48.15	123.498	29.7151	slide01a_Mark_and_Find_001_Pos008_S001_1
897	38.02	45.4	90.9324	84.5055	slide01a_Mark_and_Find_001_Pos008_S001_1
895	38.23	52.31	177.003	6.66887	slide01a_Mark_and_Find_001_Pos008_S001_1
898	38.28	54.83	274.761	7.82184	slide01a_Mark_and_Find_001_Pos008_S001_1
907	38.44	46.43	84.4157	0	slide01a_Mark_and_Find_001_Pos008_S001_1
918	38.6	48.9	106.667	0	slide01a_Mark_and_Find_001_Pos008_S001_1
927	39.29	50.32	243.886	16.2627	slide01a_Mark_and_Find_001_Pos008_S001_1
938	39.46	53.28	349.691	0	slide01a_Mark_and_Find_001_Pos008_S001_1
937	39.52	47.57	319.862	13.9217	slide01a_Mark_and_Find_001_Pos008_S001_1
972	40.61	51.63	315.982	16.2077	slide01a_Mark_and_Find_001_Pos008_S001_1
975	40.65	48.57	310.035	7.0191	slide01a_Mark_and_Find_001_Pos008_S001_1
979	40.91	45.51	349.323	18.4815	slide01a_Mark_and_Find_001_Pos008_S001_1
1000	41.37	54.92	242.426	37.8889	slide01a_Mark_and_Find_001_Pos008_S001_1
1008	41.68	50.11	249.422	19.1213	slide01a_Mark_and_Find_001_Pos008_S001_1
1012	41.74	46.92	319.481	39.289	slide01a_Mark_and_Find_001_Pos008_S001_1
1013	41.84	52.87	282.223	26.1752	slide01a_Mark_and_Find_001_Pos008_S001_1
1036	42.23	47.53	242.222	31.9135	slide01a_Mark_and_Find_001_Pos008_S001_1
1041	42.82	45.21	235.125	32.3459	slide01a_Mark_and_Find_001_Pos008_S001_1
1051	42.82	51.67	180.709	32.1035	slide01a_Mark_and_Find_001_Pos008_S001_1
1050	42.88	48.49	186.116	16.368	slide01a_Mark_and_Find_001_Pos008_S001_1
1072	43.58	53.83	90.7211	6.15396	slide01a_Mark_and_Find_001_Pos008_S001_1
1082	43.88	46.91	105.033	14.2337	slide01a_Mark_and_Find_001_Pos008_S001_1
1083	43.88	50.34	88.048	32.7724	slide01a_Mark_and_Find_001_Pos008_S001_1
1101	44.53	52.53	47.0729	29.4961	slide01a_Mark_and_Find_001_Pos008_S001_1
1111	44.78	48.53	59.1124	17.5283	slide01a_Mark_and_Find_001_Pos008_S001_1
1127	45.42	50.96	20.8987	0	slide01a_Mark_and_Find_001_Pos008_S001_1
1126	45.55	46.49	15.2237	15.0841	slide01a_Mark_and_Find_001_Pos008_S001_1
1137	45.66	53.78	17.7471	32.5194	slide01a_Mark_and_Find_001_Pos008_S001_1
1155	46.25	49.06	19.8203	24.388	slide01a_Mark_and_Find_001_Pos008_S001_1
1171	46.66	52.03	55.515	1.55193	slide01a_Mark_and_Find_001_Pos008_S001_1
1181	46.94	46.75	37.4978	32.6209	slide01a_Mark_and_Find_001_Pos008_S001_1
1201	47.59	49.46	96.7128	1.57063	slide01a_Mark_and_Find_001_Pos008_S001_1
1210	47.76	52.52	238.025	0	slide01a_Mark_and_Find_001_Pos008_S001_1
1208	47.9	54.92	316.602	39.2445	slide01a_Mark_and_Find_001_Pos008_S001_1
1207	47.94	45.35	186.175	21.4828	slide01a_Mark_and_Find_001_Pos008_S001_1
1233	48.59	47.96	242.599	24.8732	slide01a_Mark_and_Find_001_Pos008_S001_1
1237	48.64	51.1	299.182	18.1452	slide01a_Mark_and_Find_001_Pos008_S001_1
1246	49.02	53.84	454.186	21.9602	slide01a_Mark_and_Find_001_Pos008_S001_1
1254	49.23	45.45	390.047	33.3332	slide01a_Mark_and_Find_001_Pos008_S001_1
1269	49.63	50.44	445.059	33.747	slide01a_Mark_and_Find_001_Pos008_S001_1
1277	49.86	48.14	416.845	19.8611	slide01a_Mark_and_Find_001_Pos008_S001_1
1286	50.16	53.01	438.31	31.0516	slide01a_Mark_and_Find_001_Pos008_S001_1
1300	50.62	46.41	423.368	29.9195	slide01a_Mark_and_Find_001_Pos008_S001_1
1317	50.78	50.1	475.698	12.4362	slide01a_Mark_and_Find_001_Pos008_S001_1
1327	51.36	52.98	313.969	24.8377	slide01a_Mark_and_Find_001_Pos008_S001_1
1337	51.61	47.87	240.491	24.9795	slide01a_Mark_and_Find_001_Pos008_S001_1
1353	51.91	50.29	172.164	6.34354	slide01a_Mark_and_Find_001_Pos008_S001_1
1368	52.09	45.13	147.043	0	slide01a_Mark_and_Find_001_Pos008_S001_1
1369	52.51	54.68	80.0681	16.7975	slide01a_Mark_and_Find_001_Pos008_S001_1
1374	52.55	52.33	97.047	16.1793	slide01a_Mark_and_Find_001_Pos008_S001_1
1379	52.67	47.03	89.007	8.07265	slide01a_Mark_and_Find_001_Pos008_S001_1
1390	53.02	49.81	41.5426	2.81248	slide01a_Mark_and_Find_001_Pos008_S001_1
1413	53.65	52.87	25.9259	11.4056	slide01a_Mark_and_Find_001_Pos008_S001_1
1412	53.67	46.05	25.9954	1.78108	slide01a_Mark_and_Find_001_Pos008_S001_1
1422	54.01	49.04	21.2124	20.591	slide01a_Mark_and_Find_001_Pos008_S001_1
1447	54.65	54.06	45.2534	12.5083	slide01a_Mark_and_Find_001_Pos008_S001_1
1438	54.69	51.42	39.0821	26.0886	slide01a_Mark_and_Find_001_Pos008_S001_1
1454	54.82	47.27	71.8339	19.3817	slide01a_Mark_and_Find_001_Pos008_S001_1
1469	55.06	49.46	112.074	24.1867	slide01a_Mark_and_Find_001_Pos008_S001_1
1473	55.17	54.57	22.4123	43.0465	slide01a_Mark_and_Find_001_Pos008_S001_1
1483	55.75	46.16	156.575	25.9851	slide01a_Mark_and_Find_001_Pos008_S001_1
1489	55.76	49.16	180.446	11.7848	slide01a_Mark_and_Find_001_Pos008_S001_1
1484	55.81	52.67	182.337	8.92146	slide01a_Mark_and_Find_001_Pos008_S001_1
1518	56.55	45.77	262.213	39.2689	slide01a_Mark_and_Find_001_Pos008_S001_1
1510	56.6	50.91	305.78	48.6444	slide01a_Mark_and_Find_001_Pos008_S001_1
1519	56.75	47.54	347.402	18.6323	slide01a_Mark_and_Find_001_Pos008_S001_1
1531	57.01	53.78	364.735	32.496	slide01a_Mark_and_Find_001_Pos008_S001_1
1537	57.07	49.27	362.562	11.4443	slide01a_Mark_and_Find_001_Pos008_S001_1
1556	57.65	48.95	408.356	45.6746	slide01a_Mark_and_Find_001_Pos008_S001_1
1557	57.75	51.99	345.384	63.9158	slide01a_Mark_and_Find_001_Pos008_S001_1
1570	58.13	47.07	330.754	42.0534	slide01a_Mark_and_Find_001_Pos008_S001_1
1577	58.3	54.6	345.243	34.2054	slide01a_Mark_and_Find_001_Pos008_S001_1
1583	58.5	50.28	371.902	79.6023	slide01a_Mark_and_Find_001_Pos008_S001_1
1596	58.96	52.73	260.773	57.5469	slide01a_Mark_and_Find_001_Pos008_S001_1
1595	59.05	45.51	274.141	46.949	slide01a_Mark_and_Find_001_Pos008_S001_1
1604	59.15	48.31	236.832	44.7968	slide01a_Mark_and_Find_001_Pos008_S001_1
1625	59.73	50.92	141.854	21.1582	slide01a_Mark_and_Find_001_Pos008_S001_1
1640	60.18	48.09	91.3482	34.8936	slide01a_Mark_and_Find_001_Pos008_S001_1
1636	60.2	45.31	93.038	50.5378	slide01a_Mark_and_Find_001_Pos008_S001_1
1644	60.39	53.16	67.4736	49.0353	slide01a_Mark_and_Find_001_Pos008_S001_1
1663	60.66	50.18	59.3784	42.957	slide01a_Mark_and_Find_001_Pos008_S001_1
1680	61.24	50.86	41.5726	42.2333	slide01a_Mark_and_Find_001_Pos008_S001_1
1677	61.3	47.93	38.3718	42.7922	slide01a_Mark_and_Find_001_Pos008_S001_1
1684	61.41	45.14	23.7751	31.85	slide01a_Mark_and_Find_001_Pos008_S001_1
1691	61.62	52.92	17.8844	31.491	slide01a_Mark_and_Find_001_Pos008_S001_1
1713	62.22	54.81	28.7675	13.9311	slide01a_Mark_and_Find_001_Pos008_S001_1
1721	62.32	49.75	52.7043	47.7173	slide01a_Mark_and_Find_001_Pos008_S001_1
1720	62.34	46.26	54.3455	28.7098	slide01a_Mark_and_Find_001_Pos008_S001_1
1726	62.82	51.94	118.853	41.5117	slide01a_Mark_and_Find_001_Pos008_S001_1
1752	63.25	45.87	168.055	26.7979	slide01a_Mark_and_Find_001_Pos008_S001_1
1745	63.31	48.79	250.608	46.6825	slide01a_Mark_and_Find_001_Pos008_S001_1
1767	63.76	52.92	266.566	53.4927	slide01a_Mark_and_Find_001_Pos008_S001_1
1790	64.11	46.27	292.331	11.542	slide01a_Mark_and_Find_001_Pos008_S001_1
1786	64.4	50.38	314.727	35.2158	slide01a_Mark_and_Find_001_Pos008_S001_1
1791	64.47	47.43	282.805	35.6773	slide01a_Mark_and_Find_001_Pos008_S001_1
1799	64.81	53.16	378.523	48.8781	slide01a_Mark_and_Find_001_Pos008_S001_1
1829	65.32	50.11	382.959	36.6227	slide01a_Mark_and_Find_001_Pos008_S001_1
1826	65.36	51.38	298.784	52.6607	slide01a_Mark_and_Find_001_Pos008_S001_1
1831	65.54	47.56	332.575	13.0635	slide01a_Mark_and_Find_001_Pos008_S001_1
1836	65.74	54.33	290.66	61.3407	slide01a_Mark_and_Find_001_Pos008_S001_1
1854	66.24	49.52	240.594	45.2189	slide01a_Mark_and_Find_001_Pos008_S001_1
1855	66.29	52.08	179.905	41.4925	slide01a_Mark_and_Find_001_Pos008_S001_1
1872	66.7	45.61	163.821	21.564	slide01a_Mark_and_Find_001_Pos008_S001_1
1879	67.14	48.07	134.829	24.1367	slide01a_Mark_and_Find_001_Pos008_S001_1
1891	67.26	53.58	170.136	27.3831	slide01a_Mark_and_Find_001_Pos008_S001_1
1890	67.32	50.87	121.889	59.8721	slide01a_Mark_and_Find_001_Pos008_S001_1
1911	67.87	45.92	65.8709	24.0145	slide01a_Mark_and_Find_001_Pos008_S001_1
1919	68.23	48.82	57.0768	67.7927	slide01a_Mark_and_Find_001_Pos008_S001_1
1920	68.3	53.42	48.4851	70.2667	slide01a_Mark_and_Find_001_Pos008_S001_1
1935	68.77	51.28	43.0825	85.5101	slide01a_Mark_and_Find_001_Pos008_S001_1
1949	68.94	46.2	44.4872	58.3355	slide01a_Mark_and_Find_001_Pos008_S001_1
1957	69.25	49.1	32.8723	44.9788	slide01a_Mark_and_Find_001_Pos008_S001_1
1969	69.71	52.11	65.9409	55.4067	slide01a_Mark_and_Find_001_Pos008_S001_1
1976	69.94	45.49	108.828	42.1747	slide01a_Mark_and_Find_001_Pos008_S001_1
1979	70.08	48.14	160.888	55.4891	slide01a_Mark_and_Find_001_Pos008_S001_1
1989	70.28	54.75	141.8	60.0873	slide01a_Mark_and_Find_001_Pos008_S001_1
1999	70.68	52.3	182.521	56.3248	slide01a_Mark_and_Find_001_Pos008_S001_1
1995	70.74	49.93	203.199	41.8507	slide01a_Mark_and_Find_001_Pos008_S001_1
2009	70.96	46.09	261.658	47.9373	slide01a_Mark_and_Find_001_Pos008_S001_1
2024	71.46	54.37	327.586	40.9988	slide01a_Mark_and_Find_001_Pos008_S001_1
2030	71.62	51.55	384.088	32.4517	slide01a_Mark_and_Find_001_Pos008_S001_1
2029	71.65	48.56	372.398	43.4738	slide01a_Mark_and_Find_001_Pos008_S001_1
2041	71.99	45.27	331.279	38.1541	slide01a_Mark_and_Find_001_Pos008_S001_1
2060	72.58	53.16	385.326	91.9294	slide01a_Mark_and_Find_001_Pos008_S001_1
2059	72.59	50.25	369.796	87.2821	slide01a_Mark_and_Find_001_Pos008_S001_1
2061	72.68	47.57	295.928	71.3881	slide01a_Mark_and_Find_001_Pos008_S001_1
2084	73.48	51.6	304.551	70.6707	slide01a_Mark_and_Find_001_Pos008_S001_1
2092	73.67	48.36	216.719	53.2593	slide01a_Mark_and_Find_001_Pos008_S001_1
2104	74.27	53.39	181.007	52.1672	slide01a_Mark_and_Find_001_Pos008_S001_1
2109	74.29	45.97	147.778	70.767	slide01a_Mark_and_Find_001_Pos008_S001_1
2114	74.41	50.45	194.672	100.369	slide01a_Mark_and_Find_001_Pos008_S001_1
2128	74.89	48.17	91.3462	64.9036	slide01a_Mark_and_Find_001_Pos008_S001_1
2145	75.41	50.43	90.7865	61.1301	slide01a_Mark_and_Find_001_Pos008_S001_1
2146	75.45	52.96	77.6106	73.6865	slide01a_Mark_and_Find_001_Pos008_S001_1
2158	75.97	47.72	40.9581	58.163	slide01a_Mark_and_Find_001_Pos008_S001_1
2163	76.22	54.99	63.1976	63.1652	slide01a_Mark_and_Find_001_Pos008_S001_1
2174	76.48	52.28	38.3939	62.33	slide01a_Mark_and_Find_001_Pos008_S001_1
2177	76.52	45.56	70.8701	58.5886	slide01a_Mark_and_Find_001_Pos008_S001_1
2178	76.52	49.99	55.9358	37.2087	slide01a_Mark_and_Find_001_Pos008_S001_1
2195	77.24	48.21	112.175	51.1421	slide01a_Mark_and_Find_001_Pos008_S001_1
2199	77.34	53.82	83.5753	72.8304	slide01a_Mark_and_Find_001_Pos008_S001_1
2206	77.52	45.56	187.482	76.2753	slide01a_Mark_and_Find_001_Pos008_S001_1
2209	77.64	51.08	88.0095	43.4347	slide01a_Mark_and_Find_001_Pos008_S001_1
2224	78.18	54.8	138.206	76.5896	slide01a_Mark_and_Find_001_Pos008_S001_1
2230	78.29	48.79	244.89	49.2943	slide01a_Mark_and_Find_001_Pos008_S001_1
2238	78.65	46.42	306.836	76.0392	slide01a_Mark_and_Find_001_Pos008_S001_1
2239	78.66	52.02	195.046	50.4486	slide01a_Mark_and_Find_001_Pos008_S001_1
2255	79.23	48.98	313.8	58.2405	slide01a_Mark_and_Find_001_Pos008_S001_1
2267	79.65	45.6	331.336	56.026	slide01a_Mark_and_Find_001_Pos008_S001_1
2268	79.67	51.26	343.521	36.2073	slide01a_Mark_and_Find_001_Pos008_S001_1
2273	80.04	53.42	368.231	51.5865	slide01a_Mark_and_Find_001_Pos008_S001_1
2281	80.17	48.2	341.546	59.1763	slide01a_Mark_and_Find_001_Pos008_S001_1
2295	80.72	45.85	263.101	46.3782	slide01a_Mark_and_Find_001_Pos008_S001_1
2296	80.73	50.41	384.044	50.8504	slide01a_Mark_and_Find_001_Pos008_S001_1
2304	80.99	54.44	399.223	75.7983	slide01a_Mark_and_Find_001_Pos008_S001_1
2315	81.33	48.03	288.545	51.6442	slide01a_Mark_and_Find_001_Pos008_S001_1
2316	81.41	52.16	369.101	82.077	slide01a_Mark_and_Find_001_Pos008_S001_1
2322	81.75	45.25	226.213	33.1214	slide01a_Mark_and_Find_001_Pos008_S001_1
2325	82.11	49.74	304.035	33.1213	slide01a_Mark_and_Find_001_Pos008_S001_1
2333	82.15	54.46	390.908	70.0995	slide01a_Mark_and_Find_001_Pos008_S001_1
2344	82.21	50.9	269.55	46.4659	slide01a_Mark_and_Find_001_Pos008_S001_1
2339	82.57	47.52	190.647	23.0313	slide01a_Mark_and_Find_001_Pos008_S001_1
2346	82.79	51.97	294.795	43.4139	slide01a_Mark_and_Find_001_Pos008_S001_1
2351	82.81	45.22	122.525	27.5296	slide01a_Mark_and_Find_001_Pos008_S001_1
2363	83.36	53.74	276.574	57.2135	slide01a_Mark_and_Find_001_Pos008_S001_1
2369	83.45	49.36	162.835	52.394	slide01a_Mark_and_Find_001_Pos008_S001_1
2375	83.83	46.7	100.274	64.0614	slide01a_Mark_and_Find_001_Pos008_S001_1
2377	84.11	51.38	192.224	52.426	slide01a_Mark_and_Find_001_Pos008_S001_1
2390	84.45	54.29	216.782	55.4652	slide01a_Mark_and_Find_001_Pos008_S001_1
2395	84.66	48.66	113.541	49.4826	slide01a_Mark_and_Find_001_Pos008_S001_1
2405	85.16	52.66	111.169	61.8121	slide01a_Mark_and_Find_001_Pos008_S001_1
2411	85.38	50.7	93.8654	60.3237	slide01a_Mark_and_Find_001_Pos008_S001_1
2408	85.43	46.25	68.3267	49.8324	slide01a_Mark_and_Find_001_Pos008_S001_1
2424	85.86	48.41	73.1981	69.5816	slide01a_Mark_and_Find_001_Pos008_S001_1
2425	85.91	54.53	91.3638	55.5562	slide01a_Mark_and_Find_001_Pos008_S001_1
2436	86.41	52.39	71.7512	20.6701	slide01a_Mark_and_Find_001_Pos008_S001_1
2444	86.66	50.08	40.3407	35.9934	slide01a_Mark_and_Find_001_Pos008_S001_1
2443	86.82	47.33	44.5055	42.8174	slide01a_Mark_and_Find_001_Pos008_S001_1
2446	86.96	45.12	37.2993	34.2418	slide01a_Mark_and_Find_001_Pos008_S001_1
2460	87.57	52.33	62.3397	56.0028	slide01a_Mark_and_Find_001_Pos008_S001_1
2463	87.67	49.4	37.6616	25.0683	slide01a_Mark_and_Find_001_Pos008_S001_1
2472	88.01	46.43	26.2413	34.5032	slide01a_Mark_and_Find_001_Pos008_S001_1
2480	88.58	51.02	29.3767	29.2956	slide01a_Mark_and_Find_001_Pos008_S001_1
2484	88.58	48.52	27.8581	54.9715	slide01a_Mark_and_Find_001_Pos008_S001_1
2485	88.61	53.62	30.1179	35.8246	slide01a_Mark_and_Find_001_Pos008_S001_1
2498	89.32	54.95	7.61729	60.8834	slide01a_Mark_and_Find_001_Pos008_S001_1
2494	89.35	47.01	7.87421	10.8741	slide01a_Mark_and_Find_001_Pos008_S001_1
2499	89.53	52.09	0	40.2017	slide01a_Mark_and_Find_001_Pos008_S001_1
2503	89.68	49.45	10.8689	18.9744	slide01a_Mark_and_Find_001_Pos008_S001_1
2514	90.2	53.73	0	12.8782	slide01a_Mark_and_Find_001_Pos008_S001_1
2521	90.56	47.09	0.370214	31.9752	slide01a_Mark_and_Find_001_Pos008_S001_1
2522	90.64	50.38	10.7789	17.9253	slide01a_Mark_and_Find_001_Pos008_S001_1
2529	90.98	52.71	0	0.921548	slide01a_Mark_and_Find_001_Pos008_S001_1
2532	91.38	48.3	4.43322	5.37681	slide01a_Mark_and_Find_001_Pos008_S001_1
2531	91.48	45.44	3.15445	7.57585	slide01a_Mark_and_Find_001_Pos008_S001_1
2542	91.75	51.34	0	3.88739	slide01a_Mark_and_Find_001_Pos008_S001_1
2546	92.24	53.14	0	3.27867	slide01a_Mark_and_Find_001_Pos008_S001_1
2545	92.33	49.22	1.81583	10.1491	slide01a_Mark_and_Find_001_Pos008_S001_1
2550	92.51	46.7	1.59278	7.64003	slide01a_Mark_and_Find_001_Pos008_S001_1
2556	92.88	54.2	0	2.53972	slide01a_Mark_and_Find_001_Pos008_S001_1
2555	92.9	50.95	0	0	slide01a_Mark_and_Find_001_Pos008_S001_1
2561	93.47	48.07	0	0	slide01a_Mark_and_Find_001_Pos008_S001_1
2562	93.47	45.58	3.23123	2.29363	slide01a_Mark_and_Find_001_Pos008_S001_1
2568	93.68	52.47	0	0	slide01a_Mark_and_Find_001_Pos008_S001_1
2569	93.97	49.91	0	14.0962	slide01a_Mark_and_Find_001_Pos008_S001_1
4	10.63	47.91	4.07983	0	slide01a_Mark_and_Find_001_Pos010_S001_1
9	11.42	47.06	0	0	slide01a_Mark_and_Find_001_Pos010_S001_1
12	11.65	52.65	0	6.39138	slide01a_Mark_and_Find_001_Pos010_S001_1
11	11.79	50.06	1.05837	0	slide01a_Mark_and_Find_001_Pos010_S001_1
18	12.34	47.72	1.45763	9.07521	slide01a_Mark_and_Find_001_Pos010_S001_1
20	12.56	53.17	1.27759	4.76189	slide01a_Mark_and_Find_001_Pos010_S001_1
21	12.9	50.27	2.51039	20.3578	slide01a_Mark_and_Find_001_Pos010_S001_1
28	13.2	47.25	4.1702	0	slide01a_Mark_and_Find_001_Pos010_S001_1
30	13.46	54.96	1.62506	0	slide01a_Mark_and_Find_001_Pos010_S001_1
31	13.53	52.43	0	0	slide01a_Mark_and_Find_001_Pos010_S001_1
36	13.93	46.23	1.58766	6.4845	slide01a_Mark_and_Find_001_Pos010_S001_1
37	13.95	49.74	3.81632	10.0148	slide01a_Mark_and_Find_001_Pos010_S001_1
43	14.35	52.53	2.50891	16.3522	slide01a_Mark_and_Find_001_Pos010_S001_1
46	14.79	45.23	0	8.75028	slide01a_Mark_and_Find_001_Pos010_S001_1
48	14.85	48.34	2.76917	9.25909	slide01a_Mark_and_Find_001_Pos010_S001_1
51	15.09	51.13	3.25977	14.3088	slide01a_Mark_and_Find_001_Pos010_S001_1
52	15.14	54.36	3.5601	3.53834	slide01a_Mark_and_Find_001_Pos010_S001_1
62	15.81	45.61	2.62812	20.8619	slide01a_Mark_and_Find_001_Pos010_S001_1
63	15.9	48.08	2.53135	10.2937	slide01a_Mark_and_Find_001_Pos010_S001_1
69	16.01	53.28	3.97904	16.1227	slide01a_Mark_and_Find_001_Pos010_S001_1
68	16.05	50.82	5.46373	17.922	slide01a_Mark_and_Find_001_Pos010_S001_1
80	16.89	47.08	0.973227	0	slide01a_Mark_and_Find_001_Pos010_S001_1
83	16.9	53.7	3.52594	11.2098	slide01a_Mark_and_Find_001_Pos010_S001_1
82	17.03	49.96	5.96713	24.5308	slide01a_Mark_and_Find_001_Pos010_S001_1
88	17.11	52.01	7.92628	32.8784	slide01a_Mark_and_Find_001_Pos010_S001_1
97	17.79	52.56	3.79231	30.4761	slide01a_Mark_and_Find_001_Pos010_S001_1
94	17.83	45.84	1.08052	16.4816	slide01a_Mark_and_Find_001_Pos010_S001_1
99	18.06	49.18	1.71149	20.7036	slide01a_Mark_and_Find_001_Pos010_S001_1
111	18.8	54.28	0	20.3789	slide01a_Mark_and_Find_001_Pos010_S001_1
112	18.88	51.41	3.34472	25.4874	slide01a_Mark_and_Find_001_Pos010_S001_1
114	18.97	46.85	1.32356	30.932	slide01a_Mark_and_Find_001_Pos010_S001_1
124	19.55	49.43	0	25.3336	slide01a_Mark_and_Find_001_Pos010_S001_1
131	19.93	53.27	0.552811	9.31195	slide01a_Mark_and_Find_001_Pos010_S001_1
135	20.28	47.02	4.88001	16.5247	slide01a_Mark_and_Find_001_Pos010_S001_1
141	20.67	50.25	0.926765	28.0542	slide01a_Mark_and_Find_001_Pos010_S001_1
151	21.11	52.78	0	15.0813	slide01a_Mark_and_Find_001_Pos010_S001_1
154	21.23	45.05	2.95905	17.4529	slide01a_Mark_and_Find_001_Pos010_S001_1
159	21.64	48.05	0.198051	17.5387	slide01a_Mark_and_Find_001_Pos010_S001_1
173	22.12	50.87	2.11921	19.4355	slide01a_Mark_and_Find_001_Pos010_S001_1
174	22.15	53.85	1.7547	34.0096	slide01a_Mark_and_Find_001_Pos010_S001_1
179	22.6	46.5	0	27.9256	slide01a_Mark_and_Find_001_Pos010_S001_1
191	23.05	49.69	3.73069	40.5247	slide01a_Mark_and_Find_001_Pos010_S001_1
196	23.24	53.01	4.28921	21.4973	slide01a_Mark_and_Find_001_Pos010_S001_1
207	23.84	47.48	1.73777	31.7845	slide01a_Mark_and_Find_001_Pos010_S001_1
214	24.09	51.28	1.40811	25.8093	slide01a_Mark_and_Find_001_Pos010_S001_1
226	24.67	53.87	3.04459	19.7766	slide01a_Mark_and_Find_001_Pos010_S001_1
230	24.76	48.52	1.87971	10.8445	slide01a_Mark_and_Find_001_Pos010_S001_1
238	25.25	51.52	0	0.0718575	slide01a_Mark_and_Find_001_Pos010_S001_1
246	25.42	45.26	5.2204	23.8008	slide01a_Mark_and_Find_001_Pos010_S001_1
254	25.78	48.31	4.86269	10.6821	slide01a_Mark_and_Find_001_Pos010_S001_1
255	25.95	54.67	0.85038	20.0614	slide01a_Mark_and_Find_001_Pos010_S001_1
265	26.22	50.76	8.58383	31.9517	slide01a_Mark_and_Find_001_Pos010_S001_1
271	26.49	45.83	8.63019	13.2618	slide01a_Mark_and_Find_001_Pos010_S001_1
277	26.73	53.03	8.75707	1.97303	slide01a_Mark_and_Find_001_Pos010_S001_1
281	26.97	48.41	10.3781	19.0693	slide01a_Mark_and_Find_001_Pos010_S001_1
296	27.49	50.8	8.36904	0	slide01a_Mark_and_Find_001_Pos010_S001_1
300	27.73	46.41	10.1141	7.53451	slide01a_Mark_and_Find_001_Pos010_S001_1
304	27.77	53.56	10.3364	8.9564	slide01a_Mark_and_Find_001_Pos010_S001_1
318	28.3	48.8	10.9445	22.168	slide01a_Mark_and_Find_001_Pos010_S001_1
322	28.55	51.36	20.4064	11.1369	slide01a_Mark_and_Find_001_Pos010_S001_1
333	28.8	46.31	14.9704	13.0718	slide01a_Mark_and_Find_001_Pos010_S001_1
336	28.94	53.99	45.8336	17.7767	slide01a_Mark_and_Find_001_Pos010_S001_1
348	29.4	48.76	32.9696	9.13654	slide01a_Mark_and_Find_001_Pos010_S001_1
353	29.55	51.57	53.8232	9.08929	slide01a_Mark_and_Find_001_Pos010_S001_1
356	29.71	45.38	43.2658	13.3632	slide01a_Mark_and_Find_001_Pos010_S001_1
374	30.33	47.18	117.233	0	slide01a_Mark_and_Find_001_Pos010_S001_1
375	30.39	50.1	196.662	20.8798	slide01a_Mark_and_Find_001_Pos010_S001_1
376	30.5	53.08	188.754	16.1825	slide01a_Mark_and_Find_001_Pos010_S001_1
401	31.28	48.13	253.324	2.09017	slide01a_Mark_and_Find_001_Pos010_S001_1
399	31.29	45.21	190.111	13.8497	slide01a_Mark_and_Find_001_Pos010_S001_1
406	31.37	51.14	249.483	0	slide01a_Mark_and_Find_001_Pos010_S001_1
409	31.44	54.7	231.881	0	slide01a_Mark_and_Find_001_Pos010_S001_1
430	32.19	46.61	281.389	0.528694	slide01a_Mark_and_Find_001_Pos010_S001_1
433	32.33	49.22	290.984	0.495226	slide01a_Mark_and_Find_001_Pos010_S001_1
435	32.33	54.15	219.94	1.08938	slide01a_Mark_and_Find_001_Pos010_S001_1
434	32.36	51.7	239.453	11.3627	slide01a_Mark_and_Find_001_Pos010_S001_1
454	33.02	45.23	219.478	0.293435	slide01a_Mark_and_Find_001_Pos010_S001_1
467	33.31	50.57	159.919	8.21273	slide01a_Mark_and_Find_001_Pos010_S001_1
470	33.33	54.12	151.326	4.07373	slide01a_Mark_and_Find_001_Pos010_S001_1
462	33.34	47.59	205.251	2.00296	slide01a_Mark_and_Find_001_Pos010_S001_1
490	34.17	51.92	93.0777	0	slide01a_Mark_and_Find_001_Pos010_S001_1
498	34.26	49.09	102.601	1.29757	slide01a_Mark_and_Find_001_Pos010_S001_1
499	34.32	54.88	63.9786	11.0194	slide01a_Mark_and_Find_001_Pos010_S001_1
502	34.39	45.92	124.54	4.82282	slide01a_Mark_and_Find_001_Pos010_S001_1
523	35.07	52.99	56.3244	7.2019	slide01a_Mark_and_Find_001_Pos010_S001_1
522	35.13	47.92	71.5274	5.1451	slide01a_Mark_and_Find_001_Pos010_S001_1
532	35.48	50.39	52.4028	0	slide01a_Mark_and_Find_001_Pos010_S001_1
538	35.57	45.21	66.6371	2.54681	slide01a_Mark_and_Find_001_Pos010_S001_1
552	35.92	53.48	38.3317	0	slide01a_Mark_and_Find_001_Pos010_S001_1
559	36.15	47.47	59.3677	0	slide01a_Mark_and_Find_001_Pos010_S001_1
567	36.47	50	40.9587	7.33114	slide01a_Mark_and_Find_001_Pos010_S001_1
579	36.82	52.56	38.3339	0	slide01a_Mark_and_Find_001_Pos010_S001_1
591	37.14	47.65	42.371	0	slide01a_Mark_and_Find_001_Pos010_S001_1
602	37.5	50.61	61.5774	0	slide01a_Mark_and_Find_001_Pos010_S001_1
607	37.8	53.82	158.095	0	slide01a_Mark_and_Find_001_Pos010_S001_1
613	37.9	46.12	41.0827	5.92067	slide01a_Mark_and_Find_001_Pos010_S001_1
622	38.2	48.52	70.6918	0	slide01a_Mark_and_Find_001_Pos010_S001_1
632	38.54	51.21	185.193	0	slide01a_Mark_and_Find_001_Pos010_S001_1
645	38.83	45.15	132.153	11.463	slide01a_Mark_and_Find_001_Pos010_S001_1
650	39.08	53.38	249.208	9.55508	slide01a_Mark_and_Find_001_Pos010_S001_1
655	39.14	48.47	213.02	2.92933	slide01a_Mark_and_Find_001_Pos010_S001_1
674	39.7	51.07	319.475	4.80993	slide01a_Mark_and_Find_001_Pos010_S001_1
676	39.76	46.05	231.994	3.69564	slide01a_Mark_and_Find_001_Pos010_S001_1
691	40.26	48.77	310.773	13.6235	slide01a_Mark_and_Find_001_Pos010_S001_1
692	40.26	53.2	272.83	17.5292	slide01a_Mark_and_Find_001_Pos010_S001_1
711	40.72	46.45	277.99	0.265578	slide01a_Mark_and_Find_001_Pos010_S001_1
713	41.05	50.73	277.483	1.36795	slide01a_Mark_and_Find_001_Pos010_S001_1
726	41.33	53.46	245.702	7.39109	slide01a_Mark_and_Find_001_Pos010_S001_1
738	41.47	47.92	263.223	0	slide01a_Mark_and_Find_001_Pos010_S001_1
756	42.18	45.77	236.363	13.1323	slide01a_Mark_and_Find_001_Pos010_S001_1
757	42.2	52.02	187.27	7.44887	slide01a_Mark_and_Find_001_Pos010_S001_1
760	42.29	49.44	233.955	14.1363	slide01a_Mark_and_Find_001_Pos010_S001_1
762	42.35	54.86	118.078	23.3082	slide01a_Mark_and_Find_001_Pos010_S001_1
785	42.89	47.25	138.631	21.3398	slide01a_Mark_and_Find_001_Pos010_S001_1
794	43.14	53.24	91.2347	11.2748	slide01a_Mark_and_Find_001_Pos010_S001_1
798	43.24	50.6	92.5576	6.48253	slide01a_Mark_and_Find_001_Pos010_S001_1
812	43.71	48.16	86.6164	7.14874	slide01a_Mark_and_Find_001_Pos010_S001_1
825	44.07	45.74	86.7993	0	slide01a_Mark_and_Find_001_Pos010_S001_1
828	44.12	53.27	52.6148	0	slide01a_Mark_and_Find_001_Pos010_S001_1
834	44.19	50.58	57.2065	13.5208	slide01a_Mark_and_Find_001_Pos010_S001_1
846	44.64	48.18	58.0085	4.91624	slide01a_Mark_and_Find_001_Pos010_S001_1
864	44.98	45.06	44.5016	16.2799	slide01a_Mark_and_Find_001_Pos010_S001_1
865	45	51.6	55.0031	26.3451	slide01a_Mark_and_Find_001_Pos010_S001_1
875	45.41	47.32	57.6686	22.9939	slide01a_Mark_and_Find_001_Pos010_S001_1
876	45.5	53.75	63.3195	0	slide01a_Mark_and_Find_001_Pos010_S001_1
879	45.68	49.83	60.1265	0.72458	slide01a_Mark_and_Find_001_Pos010_S001_1
905	46.25	52.59	111.784	10.0349	slide01a_Mark_and_Find_001_Pos010_S001_1
909	46.26	47.36	58.1278	32.4315	slide01a_Mark_and_Find_001_Pos010_S001_1
915	46.64	50.26	122.549	5.93258	slide01a_Mark_and_Find_001_Pos010_S001_1
936	46.92	45.27	115.844	2.53874	slide01a_Mark_and_Find_001_Pos010_S001_1
940	47.13	47.92	195.464	11.489	slide01a_Mark_and_Find_001_Pos010_S001_1
943	47.34	52.71	268.379	6.78562	slide01a_Mark_and_Find_001_Pos010_S001_1
960	47.67	50.22	319.512	0	slide01a_Mark_and_Find_001_Pos010_S001_1
971	47.94	47.17	264.467	0	slide01a_Mark_and_Find_001_Pos010_S001_1
987	48.43	52.45	379.106	20.8038	slide01a_Mark_and_Find_001_Pos010_S001_1
991	48.5	49.65	399.391	12.6696	slide01a_Mark_and_Find_001_Pos010_S001_1
995	48.59	45.37	376.656	5.38794	slide01a_Mark_and_Find_001_Pos010_S001_1
1013	49.05	47.39	422.644	32.1447	slide01a_Mark_and_Find_001_Pos010_S001_1
1023	49.37	53.37	416.938	0	slide01a_Mark_and_Find_001_Pos010_S001_1
1027	49.41	50.58	388.135	31.7481	slide01a_Mark_and_Find_001_Pos010_S001_1
1040	49.87	48.22	442.041	14.9831	slide01a_Mark_and_Find_001_Pos010_S001_1
1054	50.07	45.95	406.458	25.0159	slide01a_Mark_and_Find_001_Pos010_S001_1
1060	50.22	51.94	389.162	10.7021	slide01a_Mark_and_Find_001_Pos010_S001_1
1061	50.42	54.43	343.426	6.23477	slide01a_Mark_and_Find_001_Pos010_S001_1
1067	50.53	49.61	331.286	0.273748	slide01a_Mark_and_Find_001_Pos010_S001_1
1088	50.98	47.23	172.809	0.877745	slide01a_Mark_and_Find_001_Pos010_S001_1
1095	51.18	52.66	226.846	7.72892	slide01a_Mark_and_Find_001_Pos010_S001_1
1099	51.32	50	226.952	2.13338	slide01a_Mark_and_Find_001_Pos010_S001_1
1118	51.9	47.99	145.172	8.36333	slide01a_Mark_and_Find_001_Pos010_S001_1
1127	52.05	51.35	152.831	43.0681	slide01a_Mark_and_Find_001_Pos010_S001_1
1132	52.2	53.72	117.494	26.2966	slide01a_Mark_and_Find_001_Pos010_S001_1
1131	52.23	45.95	127.811	0	slide01a_Mark_and_Find_001_Pos010_S001_1
1153	52.7	49.53	102.601	39.2878	slide01a_Mark_and_Find_001_Pos010_S001_1
1162	53.05	46.9	86.7494	13.3315	slide01a_Mark_and_Find_001_Pos010_S001_1
1171	53.14	54.41	57.3259	10.6054	slide01a_Mark_and_Find_001_Pos010_S001_1
1163	53.16	51.86	95.687	2.12895	slide01a_Mark_and_Find_001_Pos010_S001_1
1186	53.6	49.18	63.3916	13.3346	slide01a_Mark_and_Find_001_Pos010_S001_1
1198	54.02	46.82	57.3947	7.21272	slide01a_Mark_and_Find_001_Pos010_S001_1
1204	54.03	54.32	49.7999	29.1571	slide01a_Mark_and_Find_001_Pos010_S001_1
1211	54.11	51.24	55.8246	34.0139	slide01a_Mark_and_Find_001_Pos010_S001_1
1226	54.55	48.92	46.072	2.58559	slide01a_Mark_and_Find_001_Pos010_S001_1
1235	54.82	52.67	65.428	22.4593	slide01a_Mark_and_Find_001_Pos010_S001_1
1249	55.21	46.96	82.8239	5.17394	slide01a_Mark_and_Find_001_Pos010_S001_1
1250	55.34	50.37	93.509	8.4159	slide01a_Mark_and_Find_001_Pos010_S001_1
1271	55.75	52.86	107.966	23.819	slide01a_Mark_and_Find_001_Pos010_S001_1
1276	55.92	45.49	140.448	4.55163	slide01a_Mark_and_Find_001_Pos010_S001_1
1280	56.01	48.28	176.793	0	slide01a_Mark_and_Find_001_Pos010_S001_1
1296	56.38	50.81	221.216	14.8481	slide01a_Mark_and_Find_001_Pos010_S001_1
1311	56.69	46.11	253.863	24.3155	slide01a_Mark_and_Find_001_Pos010_S001_1
1312	56.72	53.37	185.562	15.9812	slide01a_Mark_and_Find_001_Pos010_S001_1
1316	56.96	48.8	235.093	0.371986	slide01a_Mark_and_Find_001_Pos010_S001_1
1330	57.37	51.65	302.73	0	slide01a_Mark_and_Find_001_Pos010_S001_1
1344	57.58	46.74	337.06	9.9001	slide01a_Mark_and_Find_001_Pos010_S001_1
1345	57.68	54.6	274.991	22.8459	slide01a_Mark_and_Find_001_Pos010_S001_1
1354	57.89	49.38	300.726	15.9624	slide01a_Mark_and_Find_001_Pos010_S001_1
1366	58.22	52.16	279.572	11.9811	slide01a_Mark_and_Find_001_Pos010_S001_1
1377	58.5	46.73	267.986	36.4941	slide01a_Mark_and_Find_001_Pos010_S001_1
1381	58.69	54.73	279.308	7.74949	slide01a_Mark_and_Find_001_Pos010_S001_1
1385	58.77	49.81	313.541	10.5894	slide01a_Mark_and_Find_001_Pos010_S001_1
1397	59.16	52.38	233.37	27.7557	slide01a_Mark_and_Find_001_Pos010_S001_1
1411	59.34	47.58	195.64	41.2684	slide01a_Mark_and_Find_001_Pos010_S001_1
1419	59.68	49.86	182.579	13.5323	slide01a_Mark_and_Find_001_Pos010_S001_1
1422	59.78	54.69	170.94	18.5914	slide01a_Mark_and_Find_001_Pos010_S001_1
1441	60.19	47.11	103.912	45.5829	slide01a_Mark_and_Find_001_Pos010_S001_1
1439	60.2	51.76	157.668	30.9813	slide01a_Mark_and_Find_001_Pos010_S001_1
1459	60.66	49.4	110.41	19.66	slide01a_Mark_and_Find_001_Pos010_S001_1
1454	60.68	53.81	122.957	19.3283	slide01a_Mark_and_Find_001_Pos010_S001_1
1475	61.11	46.92	84.3324	18.5571	slide01a_Mark_and_Find_001_Pos010_S001_1
1479	61.25	51.73	78.1256	33.2275	slide01a_Mark_and_Find_001_Pos010_S001_1
1494	61.58	49.42	68.2774	17.8912	slide01a_Mark_and_Find_001_Pos010_S001_1
1500	61.68	54.33	70.9763	16.3281	slide01a_Mark_and_Find_001_Pos010_S001_1
1503	61.77	45.13	61.4194	0	slide01a_Mark_and_Find_001_Pos010_S001_1
1514	62.18	47.33	73.0259	31.1842	slide01a_Mark_and_Find_001_Pos010_S001_1
1517	62.25	52.11	72.4356	21.5533	slide01a_Mark_and_Find_001_Pos010_S001_1
1532	62.57	49.99	77.8791	22.9709	slide01a_Mark_and_Find_001_Pos010_S001_1
1539	62.63	54.58	61.6563	9.77892	slide01a_Mark_and_Find_001_Pos010_S001_1
1553	63.14	47.79	91.2781	19.4011	slide01a_Mark_and_Find_001_Pos010_S001_1
1557	63.41	52.8	68.5577	18.4052	slide01a_Mark_and_Find_001_Pos010_S001_1
1566	63.52	50.3	110.342	26.0765	slide01a_Mark_and_Find_001_Pos010_S001_1
1572	63.61	45.63	158.646	45.0311	slide01a_Mark_and_Find_001_Pos010_S001_1
1589	64.13	48.28	199.492	31.5995	slide01a_Mark_and_Find_001_Pos010_S001_1
1597	64.38	51.12	202.218	50.9238	slide01a_Mark_and_Find_001_Pos010_S001_1
1598	64.39	53.57	128.235	35.192	slide01a_Mark_and_Find_001_Pos010_S001_1
1609	64.68	46.23	211.784	24.4961	slide01a_Mark_and_Find_001_Pos010_S001_1
1628	65.1	49.37	226.404	55.3719	slide01a_Mark_and_Find_001_Pos010_S001_1
1634	65.35	52.21	241.016	18.1554	slide01a_Mark_and_Find_001_Pos010_S001_1
1646	65.67	47.33	242.796	31.804	slide01a_Mark_and_Find_001_Pos010_S001_1
1658	66.05	50.15	258.778	13.576	slide01a_Mark_and_Find_001_Pos010_S001_1
1664	66.1	54.25	221.714	7.76534	slide01a_Mark_and_Find_001_Pos010_S001_1
1679	66.51	45.04	151.467	35.1601	slide01a_Mark_and_Find_001_Pos010_S001_1
1681	66.61	47.82	161.531	47.8785	slide01a_Mark_and_Find_001_Pos010_S001_1
1684	66.71	52.41	199.441	29.1125	slide01a_Mark_and_Find_001_Pos010_S001_1
1697	67.12	50.21	170.819	31.5275	slide01a_Mark_and_Find_001_Pos010_S001_1
1713	67.49	45.57	103.069	17.0993	slide01a_Mark_and_Find_001_Pos010_S001_1
1716	67.58	47.9	104.878	13.432	slide01a_Mark_and_Find_001_Pos010_S001_1
1721	67.71	52.73	102.349	23.5389	slide01a_Mark_and_Find_001_Pos010_S001_1
1731	68.1	50.37	79.2081	18.2433	slide01a_Mark_and_Find_001_Pos010_S001_1
1748	68.4	45.41	99.1545	30.5159	slide01a_Mark_and_Find_001_Pos010_S001_1
1752	68.46	48.12	80.2894	36.4941	slide01a_Mark_and_Find_001_Pos010_S001_1
1757	68.7	52.34	45.2777	30.0306	slide01a_Mark_and_Find_001_Pos010_S001_1
1771	69.11	54.96	54.6267	41.5562	slide01a_Mark_and_Find_001_Pos010_S001_1
1779	69.25	47.1	98.9579	48.1832	slide01a_Mark_and_Find_001_Pos010_S001_1
1780	69.28	49.91	75.946	29.9646	slide01a_Mark_and_Find_001_Pos010_S001_1
1790	69.56	52.77	73.576	9.24137	slide01a_Mark_and_Find_001_Pos010_S001_1
1793	69.71	45.17	172.436	41.1204	slide01a_Mark_and_Find_001_Pos010_S001_1
1813	70.17	48.25	182.98	21.3943	slide01a_Mark_and_Find_001_Pos010_S001_1
1814	70.24	50.93	113.481	49.1586	slide01a_Mark_and_Find_001_Pos010_S001_1
1818	70.27	54.51	121.559	23.1913	slide01a_Mark_and_Find_001_Pos010_S001_1
1823	70.52	45.7	214.032	27.4966	slide01a_Mark_and_Find_001_Pos010_S001_1
1841	71.08	52.54	184.995	13.2718	slide01a_Mark_and_Find_001_Pos010_S001_1
1848	71.15	49.87	200.896	3.45792	slide01a_Mark_and_Find_001_Pos010_S001_1
1847	71.19	47.5	242.842	26.4592	slide01a_Mark_and_Find_001_Pos010_S001_1
1874	72.02	45.43	198.145	32.446	slide01a_Mark_and_Find_001_Pos010_S001_1
1872	72.04	51.33	254.741	29.3847	slide01a_Mark_and_Find_001_Pos010_S001_1
1875	72.06	53.94	197.424	28.8756	slide01a_Mark_and_Find_001_Pos010_S001_1
1877	72.08	48.33	188.511	38.765	slide01a_Mark_and_Find_001_Pos010_S001_1
1898	72.83	46.52	209.838	58.2781	slide01a_Mark_and_Find_001_Pos010_S001_1
1899	72.87	49.78	198.082	39.7195	slide01a_Mark_and_Find_001_Pos010_S001_1
1908	73.06	52.72	183.119	51.9429	slide01a_Mark_and_Find_001_Pos010_S001_1
1921	73.68	48.07	125.351	26.6121	slide01a_Mark_and_Find_001_Pos010_S001_1
1926	73.72	45.23	96.4562	15.232	slide01a_Mark_and_Find_001_Pos010_S001_1
1932	73.79	50.84	131.93	29.6776	slide01a_Mark_and_Find_001_Pos010_S001_1
1936	73.97	54.12	117.262	43.2376	slide01a_Mark_and_Find_001_Pos010_S001_1
1952	74.56	46.85	49.2168	31.6391	slide01a_Mark_and_Find_001_Pos010_S001_1
1956	74.66	49.46	63.7942	44.5011	slide01a_Mark_and_Find_001_Pos010_S001_1
1957	74.68	52.3	78.5881	25.9652	slide01a_Mark_and_Find_001_Pos010_S001_1
1978	75.43	53.59	45.7633	35.3601	slide01a_Mark_and_Find_001_Pos010_S001_1
1982	75.52	45.27	29.4394	13.7284	slide01a_Mark_and_Find_001_Pos010_S001_1
1983	75.54	47.8	17.5859	23.2727	slide01a_Mark_and_Find_001_Pos010_S001_1
1987	75.62	50.35	32.0859	29.0881	slide01a_Mark_and_Find_001_Pos010_S001_1
2005	76.35	51.69	19.9575	38.2091	slide01a_Mark_and_Find_001_Pos010_S001_1
2006	76.37	54.29	22.7815	23.7748	slide01a_Mark_and_Find_001_Pos010_S001_1
2012	76.45	48.08	32.8943	12.5665	slide01a_Mark_and_Find_001_Pos010_S001_1
2025	76.91	45.89	56.258	45.9388	slide01a_Mark_and_Find_001_Pos010_S001_1
2031	77.18	50.29	24.3714	28.7621	slide01a_Mark_and_Find_001_Pos010_S001_1
2038	77.33	54.12	21.2243	24.0094	slide01a_Mark_and_Find_001_Pos010_S001_1
2044	77.62	47.32	103.42	21.8248	slide01a_Mark_and_Find_001_Pos010_S001_1
2057	78.01	52.03	50.8064	26.2051	slide01a_Mark_and_Find_001_Pos010_S001_1
2062	78.16	49.41	83.2653	31.9182	slide01a_Mark_and_Find_001_Pos010_S001_1
2070	78.45	54.46	56.4633	15.381	slide01a_Mark_and_Find_001_Pos010_S001_1
2081	78.87	46.98	142.097	16.9176	slide01a_Mark_and_Find_001_Pos010_S001_1
2090	79.02	52.19	95.6652	43.596	slide01a_Mark_and_Find_001_Pos010_S001_1
2093	79.16	49.49	121.67	23.1946	slide01a_Mark_and_Find_001_Pos010_S001_1
2110	79.84	54.14	126.714	5.07176	slide01a_Mark_and_Find_001_Pos010_S001_1
2115	79.94	47.74	140.062	15.5217	slide01a_Mark_and_Find_001_Pos010_S001_1
2116	79.96	51.21	153.903	21.9309	slide01a_Mark_and_Find_001_Pos010_S001_1
2128	80.45	45.37	176.313	25.6244	slide01a_Mark_and_Find_001_Pos010_S001_1
2140	80.86	52.78	144.407	7.93445	slide01a_Mark_and_Find_001_Pos010_S001_1
2138	80.91	49.98	169.796	7.48903	slide01a_Mark_and_Find_001_Pos010_S001_1
2142	81.03	47.56	168.226	44.5008	slide01a_Mark_and_Find_001_Pos010_S001_1
2161	81.65	54.91	152.028	29.6569	slide01a_Mark_and_Find_001_Pos010_S001_1
2165	81.9	52.25	167.315	17.7089	slide01a_Mark_and_Find_001_Pos010_S001_1
2168	81.95	46.58	112.117	3.24619	slide01a_Mark_and_Find_001_Pos010_S001_1
2169	81.95	49.38	141.904	25.075	slide01a_Mark_and_Find_001_Pos010_S001_1
2190	82.88	53.66	142.674	12.3298	slide01a_Mark_and_Find_001_Pos010_S001_1
2189	82.91	50.96	121.469	12.1297	slide01a_Mark_and_Find_001_Pos010_S001_1
2188	82.94	45.87	98.5022	3.75697	slide01a_Mark_and_Find_001_Pos010_S001_1
2195	82.96	48.39	95.6861	39.3168	slide01a_Mark_and_Find_001_Pos010_S001_1
2217	83.9	47.19	67.9501	4.44257	slide01a_Mark_and_Find_001_Pos010_S001_1
2214	83.93	52.99	107.679	11.0739	slide01a_Mark_and_Find_001_Pos010_S001_1
2218	83.95	50.13	92.6632	27.8329	slide01a_Mark_and_Find_001_Pos010_S001_1
2234	84.83	51.85	83.2093	4.13516	slide01a_Mark_and_Find_001_Pos010_S001_1
2239	84.84	46.83	52.2027	9.03259	slide01a_Mark_and_Find_001_Pos010_S001_1
2241	84.97	49.32	46.0662	16.2759	slide01a_Mark_and_Find_001_Pos010_S001_1
2244	85.19	54.28	71.1725	17.5859	slide01a_Mark_and_Find_001_Pos010_S001_1
2259	85.88	47.9	45.0843	26.6331	slide01a_Mark_and_Find_001_Pos010_S001_1
2263	85.89	51.05	52.5731	12.4312	slide01a_Mark_and_Find_001_Pos010_S001_1
2270	86.34	45.9	21.995	26.3409	slide01a_Mark_and_Find_001_Pos010_S001_1
2267	86.35	53.68	44.8394	14.7608	slide01a_Mark_and_Find_001_Pos010_S001_1
2280	86.84	50.83	22.6266	18.0041	slide01a_Mark_and_Find_001_Pos010_S001_1
2282	86.87	48.3	21.5129	21.9931	slide01a_Mark_and_Find_001_Pos010_S001_1
2289	87.36	45.62	15.4494	15.6513	slide01a_Mark_and_Find_001_Pos010_S001_1
2292	87.42	54.89	20.3492	30.1902	slide01a_Mark_and_Find_001_Pos010_S001_1
2294	87.53	52.83	13.2166	0.216754	slide01a_Mark_and_Find_001_Pos010_S001_1
2302	87.87	47.91	11.1603	39.1819	slide01a_Mark_and_Find_001_Pos010_S001_1
2303	87.9	50.27	13.261	4.51698	slide01a_Mark_and_Find_001_Pos010_S001_1
2312	88.36	45.78	5.80491	10.8841	slide01a_Mark_and_Find_001_Pos010_S001_1
2316	88.49	52.14	2.27188	13.4569	slide01a_Mark_and_Find_001_Pos010_S001_1
2314	88.53	54.44	6.78089	28.6622	slide01a_Mark_and_Find_001_Pos010_S001_1
2323	88.77	48.86	9.93622	18.6898	slide01a_Mark_and_Find_001_Pos010_S001_1
2329	89.22	46.42	0.262821	16.3683	slide01a_Mark_and_Find_001_Pos010_S001_1
2330	89.26	51.53	0	0.473866	slide01a_Mark_and_Find_001_Pos010_S001_1
2337	89.57	48.85	2.71336	24.2099	slide01a_Mark_and_Find_001_Pos010_S001_1
2343	89.88	53.03	0	6.8307	slide01a_Mark_and_Find_001_Pos010_S001_1
2348	90.15	46.66	0	20.8839	slide01a_Mark_and_Find_001_Pos010_S001_1
2350	90.22	49.95	0	28.6217	slide01a_Mark_and_Find_001_Pos010_S001_1
2354	90.72	53.82	0	0.0992225	slide01a_Mark_and_Find_001_Pos010_S001_1
2356	90.8	51.58	0	0	slide01a_Mark_and_Find_001_Pos010_S001_1
2359	90.89	48.62	0.863669	9.07246	slide01a_Mark_and_Find_001_Pos010_S001_1
2360	90.98	45.86	3.90836	4.20603	slide01a_Mark_and_Find_001_Pos010_S001_1
2365	91.52	54.78	0	0	slide01a_Mark_and_Find_001_Pos010_S001_1
2367	91.69	50.19	0	2.17522	slide01a_Mark_and_Find_001_Pos010_S001_1
2368	91.77	47.35	0.746925	0.818388	slide01a_Mark_and_Find_001_Pos010_S001_1
2371	91.83	52.46	0	0	slide01a_Mark_and_Find_001_Pos010_S001_1
2376	92.49	48.7	0	6.83572	slide01a_Mark_and_Find_001_Pos010_S001_1
2379	92.76	51.6	0	2.02372	slide01a_Mark_and_Find_001_Pos010_S001_1
2378	92.77	45.53	2.43823	2.59032	slide01a_Mark_and_Find_001_Pos010_S001_1
2382	93.25	48.4	0	0	slide01a_Mark_and_Find_001_Pos010_S001_1
2383	93.64	45.22	0	0	slide01a_Mark_and_Find_001_Pos010_S001_1
4	9.19	46.98	0	1.01703	slide01b_Surface_Pos002_S001_1
8	9.58	52.56	0	0	slide01b_Surface_Pos002_S001_1
9	9.77	49.98	0	2.89438	slide01b_Surface_Pos002_S001_1
16	10.29	47.48	0	2.05729	slide01b_Surface_Pos002_S001_1
18	10.65	51.43	0	12.6947	slide01b_Surface_Pos002_S001_1
22	10.85	54.5	0	1.88385	slide01b_Surface_Pos002_S001_1
24	11.02	47.91	0	8.75756	slide01b_Surface_Pos002_S001_1
26	11.1	46.53	11.4509	63.1785	slide01b_Surface_Pos002_S001_1
30	11.37	50.82	6.44769	17.896	slide01b_Surface_Pos002_S001_1
35	11.68	54.96	0	3.62132	slide01b_Surface_Pos002_S001_1
36	11.92	47.17	4.21942	9.39788	slide01b_Surface_Pos002_S001_1
39	12.22	50.4	0.785019	19.4865	slide01b_Surface_Pos002_S001_1
43	12.34	53.85	1.00886	6.09017	slide01b_Surface_Pos002_S001_1
52	12.88	47.21	0	39.2642	slide01b_Surface_Pos002_S001_1
53	13.15	50.05	9.7052	6.76327	slide01b_Surface_Pos002_S001_1
58	13.23	53.45	5.43824	0.815632	slide01b_Surface_Pos002_S001_1
65	13.98	46.97	1.17866	30.2247	slide01b_Surface_Pos002_S001_1
68	13.99	51.6	0.127375	13.0188	slide01b_Surface_Pos002_S001_1
81	14.76	49.17	8.2772	22.2374	slide01b_Surface_Pos002_S001_1
83	14.93	52.08	0	20.1074	slide01b_Surface_Pos002_S001_1
90	15.2	54.78	1.19894	25.9379	slide01b_Surface_Pos002_S001_1
92	15.21	46.31	12.7328	16.9527	slide01b_Surface_Pos002_S001_1
102	15.78	51.68	1.76701	17.7454	slide01b_Surface_Pos002_S001_1
101	15.92	48.54	4.16656	31.6531	slide01b_Surface_Pos002_S001_1
106	15.92	45.5	11.2275	36.933	slide01b_Surface_Pos002_S001_1
117	16.38	50.67	22.5566	49.0449	slide01b_Surface_Pos002_S001_1
120	16.81	52.59	0	29.1209	slide01b_Surface_Pos002_S001_1
125	16.96	48.76	12.5405	34.6032	slide01b_Surface_Pos002_S001_1
119	17	45.46	13.1127	15.2551	slide01b_Surface_Pos002_S001_1
139	18.08	52.45	4.36106	24.3632	slide01b_Surface_Pos002_S001_1
138	18.27	49.33	4.47407	18.6556	slide01b_Surface_Pos002_S001_1
149	18.43	46.39	7.96585	19.8522	slide01b_Surface_Pos002_S001_1
166	19.3	54.63	1.44443	32.8413	slide01b_Surface_Pos002_S001_1
174	19.48	45.32	9.05503	26.6524	slide01b_Surface_Pos002_S001_1
179	19.66	51.89	2.75933	32.4193	slide01b_Surface_Pos002_S001_1
178	19.75	48.46	5.60292	28.6389	slide01b_Surface_Pos002_S001_1
203	20.55	51.4	11.4831	39.511	slide01b_Surface_Pos002_S001_1
215	20.87	52.81	1.08869	37.9877	slide01b_Surface_Pos002_S001_1
207	21.03	48.54	17.906	50.1252	slide01b_Surface_Pos002_S001_1
230	21.78	51.18	9.21401	35.584	slide01b_Surface_Pos002_S001_1
238	22.03	46.89	8.41599	25.1434	slide01b_Surface_Pos002_S001_1
239	22.03	54.13	2.40191	24.4502	slide01b_Surface_Pos002_S001_1
254	22.61	50.43	19.4834	50.4248	slide01b_Surface_Pos002_S001_1
265	23.13	54.56	9.35772	30.2828	slide01b_Surface_Pos002_S001_1
263	23.24	48.07	13.9471	28.6773	slide01b_Surface_Pos002_S001_1
264	23.29	51.64	6.85048	26.8601	slide01b_Surface_Pos002_S001_1
283	23.67	50.27	1.80047	46.6254	slide01b_Surface_Pos002_S001_1
291	23.87	46.37	10.3764	32.4687	slide01b_Surface_Pos002_S001_1
288	23.99	54.2	18.5266	36.283	slide01b_Surface_Pos002_S001_1
301	24.37	46.61	15.6724	40.607	slide01b_Surface_Pos002_S001_1
302	24.6	50.25	12.1092	43.9652	slide01b_Surface_Pos002_S001_1
304	24.62	53.15	20.9943	37.097	slide01b_Surface_Pos002_S001_1
319	25.22	47.56	14.9306	47.1935	slide01b_Surface_Pos002_S001_1
329	25.77	53.35	12.28	12.6119	slide01b_Surface_Pos002_S001_1
336	25.92	50.45	9.82598	25.581	slide01b_Surface_Pos002_S001_1
341	26.23	47.03	16.8454	41.6162	slide01b_Surface_Pos002_S001_1
359	27.03	54.34	19.1523	12.5882	slide01b_Surface_Pos002_S001_1
367	27.08	51.06	21.6388	16.237	slide01b_Surface_Pos002_S001_1
372	27.37	45.28	29.8384	23.6078	slide01b_Surface_Pos002_S001_1
371	27.41	48.21	20.811	16.4833	slide01b_Surface_Pos002_S001_1
395	27.75	53.12	33.4921	0.568659	slide01b_Surface_Pos002_S001_1
404	28.19	51.75	42.2787	17.1922	slide01b_Surface_Pos002_S001_1
414	28.45	48.65	34.4047	4.57142	slide01b_Surface_Pos002_S001_1
427	29.19	51.13	89.229	6.27011	slide01b_Surface_Pos002_S001_1
436	29.44	48.03	75.2369	5.10504	slide01b_Surface_Pos002_S001_1
440	29.45	53.96	132.743	12.4045	slide01b_Surface_Pos002_S001_1
449	29.63	45.08	61.7696	5.94419	slide01b_Surface_Pos002_S001_1
466	30.13	51.03	181.758	13.0056	slide01b_Surface_Pos002_S001_1
473	30.59	47.19	202.887	9.99282	slide01b_Surface_Pos002_S001_1
481	30.65	53.97	449.757	18.3768	slide01b_Surface_Pos002_S001_1
493	30.69	50.47	260.909	15.4408	slide01b_Surface_Pos002_S001_1
500	31.37	49.36	508.46	12.1474	slide01b_Surface_Pos002_S001_1
501	31.56	52.19	459.604	2.78581	slide01b_Surface_Pos002_S001_1
511	31.73	46.28	468.281	8.0128	slide01b_Surface_Pos002_S001_1
537	32.39	49.66	403.746	1.43774	slide01b_Surface_Pos002_S001_1
539	32.61	54.01	370.94	2.46599	slide01b_Surface_Pos002_S001_1
552	32.86	46.66	339.756	0	slide01b_Surface_Pos002_S001_1
564	33.18	51.74	266.837	8.08663	slide01b_Surface_Pos002_S001_1
586	33.88	49.25	185.452	0	slide01b_Surface_Pos002_S001_1
588	33.9	46.26	251.479	0	slide01b_Surface_Pos002_S001_1
599	34.19	53.27	125.323	3.45487	slide01b_Surface_Pos002_S001_1
625	34.88	47.08	106.017	0	slide01b_Surface_Pos002_S001_1
626	34.98	50.98	84.4547	0	slide01b_Surface_Pos002_S001_1
655	35.73	48.26	69.505	2.60144	slide01b_Surface_Pos002_S001_1
659	35.85	45.17	82.0917	5.36264	slide01b_Surface_Pos002_S001_1
664	36.02	53.91	62.5912	7.60499	slide01b_Surface_Pos002_S001_1
665	36.08	50.95	54.9896	1.5281	slide01b_Surface_Pos002_S001_1
691	36.7	47.03	70.769	0	slide01b_Surface_Pos002_S001_1
701	36.93	49.78	58.2269	2.44827	slide01b_Surface_Pos002_S001_1
710	37.25	52.54	62.7427	0.882371	slide01b_Surface_Pos002_S001_1
732	37.63	49.23	78.7725	0	slide01b_Surface_Pos002_S001_1
723	37.69	46.62	76.9234	0.877843	slide01b_Surface_Pos002_S001_1
746	38.33	54.04	152.994	0	slide01b_Surface_Pos002_S001_1
751	38.42	50.84	117.768	1.64741	slide01b_Surface_Pos002_S001_1
759	38.7	47.06	125.395	0	slide01b_Surface_Pos002_S001_1
776	38.88	48.31	124.976	22.8272	slide01b_Surface_Pos002_S001_1
791	39.49	49.7	387.955	0.37927	slide01b_Surface_Pos002_S001_1
790	39.56	45.65	297.879	0.0309086	slide01b_Surface_Pos002_S001_1
801	39.82	52.33	437.448	0	slide01b_Surface_Pos002_S001_1
824	40.37	48.02	437.606	1.54907	slide01b_Surface_Pos002_S001_1
834	40.48	49.49	363.488	0	slide01b_Surface_Pos002_S001_1
848	40.85	53.04	397.798	0	slide01b_Surface_Pos002_S001_1
845	41.05	51.35	342.114	1.843	slide01b_Surface_Pos002_S001_1
850	41.18	46.59	571.865	1.92627	slide01b_Surface_Pos002_S001_1
864	41.58	49.12	438.342	4.97215	slide01b_Surface_Pos002_S001_1
885	42.21	52.85	299.011	5.18782	slide01b_Surface_Pos002_S001_1
897	42.42	46.71	361.076	8.86683	slide01b_Surface_Pos002_S001_1
906	42.6	50.16	355.611	6.12502	slide01b_Surface_Pos002_S001_1
918	43.1	54.65	224.542	2.98169	slide01b_Surface_Pos002_S001_1
931	43.33	48.63	296.635	8.08949	slide01b_Surface_Pos002_S001_1
935	43.46	45.94	268.593	3.49129	slide01b_Surface_Pos002_S001_1
948	43.84	51.57	178.436	0.359386	slide01b_Surface_Pos002_S001_1
960	44.03	54.54	165.657	8.82283	slide01b_Surface_Pos002_S001_1
973	44.3	48.82	151.161	9.39326	slide01b_Surface_Pos002_S001_1
991	44.55	53.59	108.825	0	slide01b_Surface_Pos002_S001_1
985	44.82	46.55	138.291	4.90492	slide01b_Surface_Pos002_S001_1
1000	44.93	52.48	128.977	4.9875	slide01b_Surface_Pos002_S001_1
1006	45.17	54.67	110.64	7.30584	slide01b_Surface_Pos002_S001_1
1008	45.24	50.13	110.277	1.58116	slide01b_Surface_Pos002_S001_1
1028	45.69	45.07	121.618	0.24087	slide01b_Surface_Pos002_S001_1
1031	45.86	47.79	98.8853	7.88966	slide01b_Surface_Pos002_S001_1
1040	46.15	52.68	95.928	2.04873	slide01b_Surface_Pos002_S001_1
1051	46.39	49.96	156.973	1.47948	slide01b_Surface_Pos002_S001_1
1063	46.63	45.64	144.766	0	slide01b_Surface_Pos002_S001_1
1080	47.11	54.37	332.827	11.8839	slide01b_Surface_Pos002_S001_1
1089	47.35	49.02	346.171	7.86781	slide01b_Surface_Pos002_S001_1
1097	47.47	46.52	405.552	10.2822	slide01b_Surface_Pos002_S001_1
1092	47.51	51.76	474.269	1.91318	slide01b_Surface_Pos002_S001_1
1129	48.19	54.55	560.898	16.3791	slide01b_Surface_Pos002_S001_1
1134	48.4	46.47	516.591	9.46157	slide01b_Surface_Pos002_S001_1
1135	48.53	49.36	405.434	23.7868	slide01b_Surface_Pos002_S001_1
1144	48.63	52.6	518.33	7.66169	slide01b_Surface_Pos002_S001_1
1176	49.38	46.7	519.744	13.6126	slide01b_Surface_Pos002_S001_1
1180	49.59	51.45	495.251	8.90965	slide01b_Surface_Pos002_S001_1
1188	49.72	54.64	437.294	15.5248	slide01b_Surface_Pos002_S001_1
1193	50	48.78	494.048	37.124	slide01b_Surface_Pos002_S001_1
1211	50.42	45.78	428.593	13.0625	slide01b_Surface_Pos002_S001_1
1226	50.71	53.56	325.573	14.3844	slide01b_Surface_Pos002_S001_1
1217	50.8	50.84	384.977	14.397	slide01b_Surface_Pos002_S001_1
1237	51.02	48.55	350.255	13.7308	slide01b_Surface_Pos002_S001_1
1254	51.39	47.81	319.403	1.42367	slide01b_Surface_Pos002_S001_1
1253	51.43	45.6	272.318	12.2138	slide01b_Surface_Pos002_S001_1
1270	51.7	53.51	200.148	5.6357	slide01b_Surface_Pos002_S001_1
1277	51.98	50.56	200.287	6.03584	slide01b_Surface_Pos002_S001_1
1285	52.38	48.05	160.726	9.67409	slide01b_Surface_Pos002_S001_1
1296	52.5	45.45	162.19	0.177577	slide01b_Surface_Pos002_S001_1
1305	52.67	52.78	157.605	1.32395	slide01b_Surface_Pos002_S001_1
1327	53.33	49.07	112.745	5.04617	slide01b_Surface_Pos002_S001_1
1342	53.55	46.15	87.6845	7.52526	slide01b_Surface_Pos002_S001_1
1343	53.55	54.65	105.602	6.01772	slide01b_Surface_Pos002_S001_1
1339	53.56	51.73	109.968	8.67488	slide01b_Surface_Pos002_S001_1
1376	54.43	49.81	95.5783	9.27523	slide01b_Surface_Pos002_S001_1
1385	54.5	52.56	85.3059	3.21892	slide01b_Surface_Pos002_S001_1
1380	54.6	47.23	89.6257	0	slide01b_Surface_Pos002_S001_1
1388	54.62	54.95	94.7253	0	slide01b_Surface_Pos002_S001_1
1409	54.91	53.23	78.3872	0	slide01b_Surface_Pos002_S001_1
1429	55.54	53.98	163.441	3.94714	slide01b_Surface_Pos002_S001_1
1422	55.59	49.51	161.633	0.257014	slide01b_Surface_Pos002_S001_1
1428	55.61	52.29	180.011	4.93907	slide01b_Surface_Pos002_S001_1
1427	55.64	46.56	305.239	5.60646	slide01b_Surface_Pos002_S001_1
1460	56.5	51.45	338.097	10.5364	slide01b_Surface_Pos002_S001_1
1468	56.63	47.23	381.306	33.3964	slide01b_Surface_Pos002_S001_1
1471	56.74	54.37	410.159	16.7555	slide01b_Surface_Pos002_S001_1
1486	56.83	49.39	348.163	4.22827	slide01b_Surface_Pos002_S001_1
1501	57.33	49.79	378.169	13.3777	slide01b_Surface_Pos002_S001_1
1506	57.46	52.06	425.135	16.4144	slide01b_Surface_Pos002_S001_1
1514	57.78	46.28	381.311	8.18851	slide01b_Surface_Pos002_S001_1
1524	57.85	52.91	317.873	1.55193	slide01b_Surface_Pos002_S001_1
1535	58.21	49.19	405.895	7.8684	slide01b_Surface_Pos002_S001_1
1557	58.68	52.56	306.694	6.31598	slide01b_Surface_Pos002_S001_1
1565	58.92	47.08	364.301	11.7439	slide01b_Surface_Pos002_S001_1
1579	59.23	50.1	245.822	12.4452	slide01b_Surface_Pos002_S001_1
1609	59.97	52.39	166.497	16.7513	slide01b_Surface_Pos002_S001_1
1608	60.06	47.95	151.157	20.434	slide01b_Surface_Pos002_S001_1
1635	60.45	53.63	164.481	22.4477	slide01b_Surface_Pos002_S001_1
1631	60.51	45.87	109.782	35.8783	slide01b_Surface_Pos002_S001_1
1628	60.56	50.34	139.649	28.4785	slide01b_Surface_Pos002_S001_1
1657	61.26	48.63	95.8765	14.8918	slide01b_Surface_Pos002_S001_1
1664	61.38	52.65	87.6237	25.1573	slide01b_Surface_Pos002_S001_1
1670	61.58	45.94	83.911	21.1896	slide01b_Surface_Pos002_S001_1
1690	62.15	50.62	80.7546	6.77922	slide01b_Surface_Pos002_S001_1
1699	62.36	47.91	156.419	12.0515	slide01b_Surface_Pos002_S001_1
1707	62.59	53.48	114.718	16.4277	slide01b_Surface_Pos002_S001_1
1731	63.24	46.74	345.327	10.3414	slide01b_Surface_Pos002_S001_1
1732	63.28	49.53	261.897	10.3858	slide01b_Surface_Pos002_S001_1
1744	63.36	53.37	275.99	1.78778	slide01b_Surface_Pos002_S001_1
1740	63.43	51.82	227.887	7.84054	slide01b_Surface_Pos002_S001_1
1772	64.18	46.46	314.213	12.0544	slide01b_Surface_Pos002_S001_1
1776	64.3	49.94	342.689	9.75373	slide01b_Surface_Pos002_S001_1
1784	64.41	54.84	355.168	6.75845	slide01b_Surface_Pos002_S001_1
1783	64.45	52.63	333.852	0	slide01b_Surface_Pos002_S001_1
1800	64.76	48.13	399.105	23.8574	slide01b_Surface_Pos002_S001_1
1803	65.07	45.04	322.081	7.95384	slide01b_Surface_Pos002_S001_1
1820	65.25	47.99	346.682	17.0738	slide01b_Surface_Pos002_S001_1
1822	65.43	53.56	328.637	12.0742	slide01b_Surface_Pos002_S001_1
1821	65.49	50.92	347.896	16.5645	slide01b_Surface_Pos002_S001_1
1844	66.02	45.69	317.702	11.3133	slide01b_Surface_Pos002_S001_1
1845	66.06	48.47	347.783	10.3728	slide01b_Surface_Pos002_S001_1
1859	66.47	53.49	224.214	20.6657	slide01b_Surface_Pos002_S001_1
1869	66.77	50.71	212.762	17.6659	slide01b_Surface_Pos002_S001_1
1884	67.03	45.07	163.581	13.9969	slide01b_Surface_Pos002_S001_1
1886	67.05	47.78	131.657	22.1204	slide01b_Surface_Pos002_S001_1
1902	67.57	53.14	150.491	16.5683	slide01b_Surface_Pos002_S001_1
1917	67.61	48.23	84.1215	7.91486	slide01b_Surface_Pos002_S001_1
1918	67.91	50.09	96.743	19.7598	slide01b_Surface_Pos002_S001_1
1927	68.04	46.06	103.448	15.1494	slide01b_Surface_Pos002_S001_1
1942	68.4	47.4	144.812	13.2506	slide01b_Surface_Pos002_S001_1
1947	68.69	52.54	97.1579	19.3081	slide01b_Surface_Pos002_S001_1
1952	68.69	48.37	117.245	17.9506	slide01b_Surface_Pos002_S001_1
1968	69.08	49.52	111.819	28.1951	slide01b_Surface_Pos002_S001_1
1962	69.11	45.63	105.137	11.6371	slide01b_Surface_Pos002_S001_1
1977	69.47	50.91	100.874	7.47555	slide01b_Surface_Pos002_S001_1
1985	69.79	53.56	94.1448	13.546	slide01b_Surface_Pos002_S001_1
1988	69.87	47.53	176.41	21.4669	slide01b_Surface_Pos002_S001_1
2003	70.11	49.74	221.724	21.8683	slide01b_Surface_Pos002_S001_1
2020	70.53	51.55	175.708	31.8542	slide01b_Surface_Pos002_S001_1
2026	70.62	50.24	197.382	27.7369	slide01b_Surface_Pos002_S001_1
2027	70.9	53.67	215.324	20.9173	slide01b_Surface_Pos002_S001_1
2031	70.95	47.2	316.382	24.7654	slide01b_Surface_Pos002_S001_1
2045	71.42	50.52	347.412	17.7848	slide01b_Surface_Pos002_S001_1
2060	71.6	47.46	390.506	23.3274	slide01b_Surface_Pos002_S001_1
2065	72.06	53.6	371.031	16.0234	slide01b_Surface_Pos002_S001_1
2073	72.14	48.59	397.282	23.8389	slide01b_Surface_Pos002_S001_1
2072	72.24	45.2	323.102	12.7583	slide01b_Surface_Pos002_S001_1
2091	72.67	50.73	364.967	17.3112	slide01b_Surface_Pos002_S001_1
2113	72.94	52.27	387.837	46.5608	slide01b_Surface_Pos002_S001_1
2106	73.11	47.51	347.233	12.8949	slide01b_Surface_Pos002_S001_1
2115	73.26	54.16	408.98	12.3995	slide01b_Surface_Pos002_S001_1
2127	73.59	50.43	316.897	17.4727	slide01b_Surface_Pos002_S001_1
2139	73.99	52.19	276.046	22.2292	slide01b_Surface_Pos002_S001_1
2143	73.99	48.44	370.185	23.1145	slide01b_Surface_Pos002_S001_1
2148	74.02	45.53	244.741	11.6426	slide01b_Surface_Pos002_S001_1
2156	74.37	49.52	236.588	17.197	slide01b_Surface_Pos002_S001_1
2169	74.59	46.72	237.956	15.933	slide01b_Surface_Pos002_S001_1
2174	74.63	50.62	228.468	8.10445	slide01b_Surface_Pos002_S001_1
2159	74.68	53.88	225.856	23.755	slide01b_Surface_Pos002_S001_1
2184	75.19	47.79	196.774	11.021	slide01b_Surface_Pos002_S001_1
2189	75.31	50.98	172.124	11.8679	slide01b_Surface_Pos002_S001_1
2199	75.4	54.44	173.44	20.5363	slide01b_Surface_Pos002_S001_1
2219	76	48.95	120.387	13.8995	slide01b_Surface_Pos002_S001_1
2220	76.09	52.62	126.648	13.2157	slide01b_Surface_Pos002_S001_1
2228	76.47	46.82	98.8813	13.4573	slide01b_Surface_Pos002_S001_1
2234	76.56	54.9	123.342	14.2781	slide01b_Surface_Pos002_S001_1
2245	76.78	50.94	83.4739	5.51767	slide01b_Surface_Pos002_S001_1
2260	77.2	47.82	100.811	12.3543	slide01b_Surface_Pos002_S001_1
2261	77.4	53.21	102.38	11.9289	slide01b_Surface_Pos002_S001_1
2281	77.72	46.15	180.635	13.9507	slide01b_Surface_Pos002_S001_1
2271	77.73	49.71	95.0323	20.2705	slide01b_Surface_Pos002_S001_1
2296	78.23	47.69	211.053	14.7487	slide01b_Surface_Pos002_S001_1
2297	78.41	52.52	139.562	12.4489	slide01b_Surface_Pos002_S001_1
2311	78.57	46.26	392.72	50.0133	slide01b_Surface_Pos002_S001_1
2317	78.7	49.71	273.791	13.8665	slide01b_Surface_Pos002_S001_1
2325	79.02	54.59	170.083	14.4199	slide01b_Surface_Pos002_S001_1
2334	79.29	48.84	452.432	17.0957	slide01b_Surface_Pos002_S001_1
2335	79.39	51.74	300.82	15.3585	slide01b_Surface_Pos002_S001_1
2333	79.41	46.82	367.284	20.3335	slide01b_Surface_Pos002_S001_1
2348	79.8	54.76	286.351	15.0504	slide01b_Surface_Pos002_S001_1
2359	79.95	45.05	358.534	31.9193	slide01b_Surface_Pos002_S001_1
2360	80.06	49.76	392.735	20.8489	slide01b_Surface_Pos002_S001_1
2370	80.41	47.17	437.157	12.8144	slide01b_Surface_Pos002_S001_1
2376	80.44	53.78	404.964	19.2426	slide01b_Surface_Pos002_S001_1
2365	80.51	51.77	430.54	22.3756	slide01b_Surface_Pos002_S001_1
2391	81.15	49.46	493.366	16.3236	slide01b_Surface_Pos002_S001_1
2403	81.4	52.9	432.667	12.9842	slide01b_Surface_Pos002_S001_1
2400	81.41	47.03	449.591	13.716	slide01b_Surface_Pos002_S001_1
2417	81.95	54.49	490.581	11.1128	slide01b_Surface_Pos002_S001_1
2424	82.17	50.39	389.518	16.2047	slide01b_Surface_Pos002_S001_1
2434	82.31	45.22	279.822	11.5428	slide01b_Surface_Pos002_S001_1
2435	82.5	47.57	303.213	22.6145	slide01b_Surface_Pos002_S001_1
2438	82.66	52.64	367.406	22.0819	slide01b_Surface_Pos002_S001_1
2457	83.08	50.24	272.661	23.2892	slide01b_Surface_Pos002_S001_1
2462	83.21	45.36	228.558	23.0658	slide01b_Surface_Pos002_S001_1
2470	83.5	53.84	257.505	12.6229	slide01b_Surface_Pos002_S001_1
2468	83.55	48.11	201.109	14.7836	slide01b_Surface_Pos002_S001_1
2478	83.9	51.48	221.775	15.922	slide01b_Surface_Pos002_S001_1
2486	84.06	45.69	162.317	21.1255	slide01b_Surface_Pos002_S001_1
2493	84.38	48.85	143.786	19.6988	slide01b_Surface_Pos002_S001_1
2500	84.56	53.03	195.051	13.0565	slide01b_Surface_Pos002_S001_1
2507	84.66	47.13	115.658	26.4354	slide01b_Surface_Pos002_S001_1
2515	85.14	50.58	105.788	9.24492	slide01b_Surface_Pos002_S001_1
2512	85.29	45.35	63.8696	12.5389	slide01b_Surface_Pos002_S001_1
2524	85.37	48.34	78.2534	4.302	slide01b_Surface_Pos002_S001_1
2530	85.4	52.94	134.241	15.1545	slide01b_Surface_Pos002_S001_1
2541	86.01	51.49	63.889	12.1778	slide01b_Surface_Pos002_S001_1
2548	86.19	45.73	45.1684	23.2106	slide01b_Surface_Pos002_S001_1
2549	86.22	48.82	53.9822	10.9114	slide01b_Surface_Pos002_S001_1
2546	86.34	53.97	77.3606	24.5345	slide01b_Surface_Pos002_S001_1
2560	86.7	46.75	31.0303	19.3883	slide01b_Surface_Pos002_S001_1
2563	86.85	51.38	45.9396	10.7123	slide01b_Surface_Pos002_S001_1
2575	87.11	48.93	18.6461	15.64	slide01b_Surface_Pos002_S001_1
2581	87.3	45.28	12.6493	11.7834	slide01b_Surface_Pos002_S001_1
2577	87.35	53.83	46.9133	12.9143	slide01b_Surface_Pos002_S001_1
2582	87.46	46.59	27.2274	30.3883	slide01b_Surface_Pos002_S001_1
2591	87.68	51.7	31.6916	20.6414	slide01b_Surface_Pos002_S001_1
2598	87.94	54.92	19.0486	8.65805	slide01b_Surface_Pos002_S001_1
2593	87.99	49.59	12.3778	6.51236	slide01b_Surface_Pos002_S001_1
2601	88.03	47.53	8.36599	37.4372	slide01b_Surface_Pos002_S001_1
2610	88.43	45.33	16.7539	14.5213	slide01b_Surface_Pos002_S001_1
2611	88.43	52.26	10.9749	10.304	slide01b_Surface_Pos002_S001_1
2618	88.59	47.58	12.5193	0.202382	slide01b_Surface_Pos002_S001_1
2621	88.74	54.46	16.7092	7.63767	slide01b_Surface_Pos002_S001_1
2626	89.03	49.34	11.3927	6.27946	slide01b_Surface_Pos002_S001_1
2631	89.18	51.83	1.86958	0.625948	slide01b_Surface_Pos002_S001_1
2630	89.29	46.28	10.6703	8.81338	slide01b_Surface_Pos002_S001_1
2638	89.4	54.33	0	4.11104	slide01b_Surface_Pos002_S001_1
2642	89.67	50.74	10.9106	21.9979	slide01b_Surface_Pos002_S001_1
2648	89.86	49.43	3.27572	17.3744	slide01b_Surface_Pos002_S001_1
2651	90	47.37	12.2526	7.40851	slide01b_Surface_Pos002_S001_1
2650	90.02	52.2	1.19845	4.17158	slide01b_Surface_Pos002_S001_1
2652	90.06	54.71	0	0	slide01b_Surface_Pos002_S001_1
2659	90.53	46.63	0	5.50153	slide01b_Surface_Pos002_S001_1
2660	90.64	49.75	0	1.03583	slide01b_Surface_Pos002_S001_1
2667	90.74	52.41	0	0	slide01b_Surface_Pos002_S001_1
2672	91.17	47.55	0	1.15769	slide01b_Surface_Pos002_S001_1
2675	91.48	50.32	0	0	slide01b_Surface_Pos002_S001_1
2679	91.53	52.82	0	0	slide01b_Surface_Pos002_S001_1
2684	92.08	47.7	0	0	slide01b_Surface_Pos002_S001_1
2689	92.1	53.49	0	0	slide01b_Surface_Pos002_S001_1
2688	92.22	50.54	0	0	slide01b_Surface_Pos002_S001_1
5	6.59	46.31	14.3777	0	slide01b_Surface_Pos003_S001_1
7	7.1	50.45	15.3711	2.72084	slide01b_Surface_Pos003_S001_1
12	7.82	49.11	17.1719	10.7632	slide01b_Surface_Pos003_S001_1
13	7.98	46.59	15.7394	10.6056	slide01b_Surface_Pos003_S001_1
19	8.81	51.18	15.3506	0	slide01b_Surface_Pos003_S001_1
23	9.12	48.45	13.5654	2.81445	slide01b_Surface_Pos003_S001_1
20	9.25	53.68	14.7945	15.0478	slide01b_Surface_Pos003_S001_1
25	9.41	45.67	14.1017	7.41097	slide01b_Surface_Pos003_S001_1
30	10.11	51.3	11.2446	5.96162	slide01b_Surface_Pos003_S001_1
34	10.55	47.47	11.3035	0	slide01b_Surface_Pos003_S001_1
40	11.06	50.01	12.1441	1.91328	slide01b_Surface_Pos003_S001_1
44	11.52	53.4	11.2949	7.70628	slide01b_Surface_Pos003_S001_1
50	12.15	46.6	9.50134	2.78039	slide01b_Surface_Pos003_S001_1
51	12.21	48.77	9.43824	5.92067	slide01b_Surface_Pos003_S001_1
53	12.34	51.89	9.8998	10.4739	slide01b_Surface_Pos003_S001_1
65	13.37	50.27	8.20761	6.01546	slide01b_Surface_Pos003_S001_1
66	13.44	54.51	10.3594	15.7475	slide01b_Surface_Pos003_S001_1
68	13.73	46	2.29718	7.22532	slide01b_Surface_Pos003_S001_1
77	14.26	48	5.65962	8.18388	slide01b_Surface_Pos003_S001_1
78	14.29	52.65	5.34945	20.7791	slide01b_Surface_Pos003_S001_1
85	14.96	50.49	3.17758	8.15465	slide01b_Surface_Pos003_S001_1
90	15.26	54.59	5.3714	11.8945	slide01b_Surface_Pos003_S001_1
89	15.41	46.35	2.9623	13.8486	slide01b_Surface_Pos003_S001_1
99	15.92	48.91	1.49946	15.8445	slide01b_Surface_Pos003_S001_1
103	16.18	52.72	0.109755	7.60637	slide01b_Surface_Pos003_S001_1
113	17.12	46.96	2.53263	17.7295	slide01b_Surface_Pos003_S001_1
117	17.2	51.27	0	11.1671	slide01b_Surface_Pos003_S001_1
120	17.49	49.25	0.33271	32.3684	slide01b_Surface_Pos003_S001_1
121	17.5	54.99	3.00975	32.4088	slide01b_Surface_Pos003_S001_1
130	18.28	53.13	1.01801	22.0819	slide01b_Surface_Pos003_S001_1
141	18.97	48.76	0.176297	20.5214	slide01b_Surface_Pos003_S001_1
140	19.06	46.25	4.14992	20.1461	slide01b_Surface_Pos003_S001_1
143	19.14	51.23	2.01152	24.4072	slide01b_Surface_Pos003_S001_1
162	20.36	53.18	0	21.7736	slide01b_Surface_Pos003_S001_1
163	20.46	47.97	0	15.6604	slide01b_Surface_Pos003_S001_1
168	20.61	50.64	5.15494	32.2546	slide01b_Surface_Pos003_S001_1
167	20.78	45.46	3.11448	38.2006	slide01b_Surface_Pos003_S001_1
189	21.88	52.3	0	24.264	slide01b_Surface_Pos003_S001_1
191	21.95	47.37	1.97372	17.4694	slide01b_Surface_Pos003_S001_1
192	21.97	49.77	0	34.5536	slide01b_Surface_Pos003_S001_1
197	22.28	54.48	0	27.3859	slide01b_Surface_Pos003_S001_1
202	22.59	45.18	0	52.194	slide01b_Surface_Pos003_S001_1
217	23.29	51.74	0	22.1558	slide01b_Surface_Pos003_S001_1
219	23.55	49.42	0.906389	31.0208	slide01b_Surface_Pos003_S001_1
222	23.6	47.26	0.00511862	42.7204	slide01b_Surface_Pos003_S001_1
228	23.74	54.03	0	20.4311	slide01b_Surface_Pos003_S001_1
232	24.03	45.03	0	33.8162	slide01b_Surface_Pos003_S001_1
247	24.77	51.4	0	36.1402	slide01b_Surface_Pos003_S001_1
253	25.08	46.75	1.8682	33.6458	slide01b_Surface_Pos003_S001_1
254	25.1	49.11	2.31283	34.4799	slide01b_Surface_Pos003_S001_1
257	25.27	53.62	0	32.6452	slide01b_Surface_Pos003_S001_1
279	26.27	51.61	2.3713	36.6542	slide01b_Surface_Pos003_S001_1
285	26.39	47.04	4.76179	49.5561	slide01b_Surface_Pos003_S001_1
286	26.44	49.57	0.0221479	42.199	slide01b_Surface_Pos003_S001_1
294	26.87	53.52	12.4323	26.2531	slide01b_Surface_Pos003_S001_1
303	27.24	45.62	18.5914	49.7067	slide01b_Surface_Pos003_S001_1
317	27.59	48.62	22.6637	52.1005	slide01b_Surface_Pos003_S001_1
321	28.06	51.31	33.0942	15.5897	slide01b_Surface_Pos003_S001_1
329	28.14	53.91	43.1869	40.9078	slide01b_Surface_Pos003_S001_1
335	28.49	47	23.3794	24.4501	slide01b_Surface_Pos003_S001_1
344	28.83	49.21	67.6142	18.4022	slide01b_Surface_Pos003_S001_1
352	29.06	45.01	54.951	38.371	slide01b_Surface_Pos003_S001_1
356	29.41	53	163.842	32.7237	slide01b_Surface_Pos003_S001_1
361	29.59	50.93	153.946	12.7931	slide01b_Surface_Pos003_S001_1
372	29.94	46.85	163.38	15.6439	slide01b_Surface_Pos003_S001_1
381	30.33	49	222.165	15.9265	slide01b_Surface_Pos003_S001_1
392	30.78	52.12	255.688	27.0671	slide01b_Surface_Pos003_S001_1
395	30.92	54.36	198.388	3.52437	slide01b_Surface_Pos003_S001_1
408	31.48	46.06	216.856	22.1872	slide01b_Surface_Pos003_S001_1
411	31.52	50.45	205.739	41.5703	slide01b_Surface_Pos003_S001_1
410	31.58	48.2	203.32	38.1796	slide01b_Surface_Pos003_S001_1
428	32.27	53.34	147.256	3.48037	slide01b_Surface_Pos003_S001_1
438	32.59	50.81	111.248	4.91407	slide01b_Surface_Pos003_S001_1
441	32.84	46.24	145.109	0	slide01b_Surface_Pos003_S001_1
445	32.92	48.49	121.164	17.9916	slide01b_Surface_Pos003_S001_1
463	33.54	52.37	80.0175	0	slide01b_Surface_Pos003_S001_1
467	33.81	54.4	66.1237	1.75864	slide01b_Surface_Pos003_S001_1
475	34.06	50.29	67.1576	0	slide01b_Surface_Pos003_S001_1
479	34.26	47.82	69.2909	15.9063	slide01b_Surface_Pos003_S001_1
493	34.68	45.47	55.9033	7.96437	slide01b_Surface_Pos003_S001_1
496	34.97	52.54	33.6581	0	slide01b_Surface_Pos003_S001_1
507	35.32	49.86	52.4187	8.7929	slide01b_Surface_Pos003_S001_1
515	35.53	47.17	35.2579	3.6981	slide01b_Surface_Pos003_S001_1
529	36.18	53.39	19.9201	0	slide01b_Surface_Pos003_S001_1
532	36.34	45.47	23.5842	4.55035	slide01b_Surface_Pos003_S001_1
537	36.51	48.63	31.6735	0	slide01b_Surface_Pos003_S001_1
534	36.54	51.16	27.0813	4.50822	slide01b_Surface_Pos003_S001_1
562	37.42	54.47	56.1865	6.50616	slide01b_Surface_Pos003_S001_1
566	37.57	47.13	39.1657	10.0894	slide01b_Surface_Pos003_S001_1
572	37.85	49.58	66.4088	8.66582	slide01b_Surface_Pos003_S001_1
576	37.92	52.09	66.5436	1.1386	slide01b_Surface_Pos003_S001_1
599	38.8	54.5	151.594	0	slide01b_Surface_Pos003_S001_1
602	38.86	45.83	111.136	6.98938	slide01b_Surface_Pos003_S001_1
603	38.88	47.97	99.2786	5.11281	slide01b_Surface_Pos003_S001_1
609	39.29	50.32	131.017	9.59032	slide01b_Surface_Pos003_S001_1
614	39.47	52.5	154.079	6.09637	slide01b_Surface_Pos003_S001_1
634	40.1	45.49	173.076	13.4391	slide01b_Surface_Pos003_S001_1
635	40.11	47.77	163.238	0.0683139	slide01b_Surface_Pos003_S001_1
636	40.13	54.76	171.236	1.06871	slide01b_Surface_Pos003_S001_1
649	40.74	49.98	167.262	17.8977	slide01b_Surface_Pos003_S001_1
651	40.8	52.28	156.927	2.74555	slide01b_Surface_Pos003_S001_1
670	41.37	54.54	161.427	7.66395	slide01b_Surface_Pos003_S001_1
669	41.43	46	173.348	10.0927	slide01b_Surface_Pos003_S001_1
677	41.73	48.08	177.114	17.9353	slide01b_Surface_Pos003_S001_1
689	42.15	50.2	135.416	17.2614	slide01b_Surface_Pos003_S001_1
690	42.15	52.47	111.185	8.20465	slide01b_Surface_Pos003_S001_1
708	42.66	46.24	100.4	16.709	slide01b_Surface_Pos003_S001_1
719	43.25	48.49	85.4398	33.4551	slide01b_Surface_Pos003_S001_1
726	43.32	51.05	71.8406	10.6757	slide01b_Surface_Pos003_S001_1
727	43.42	53.21	70.2012	3.7107	slide01b_Surface_Pos003_S001_1
743	44.05	45.82	54.6718	9.0443	slide01b_Surface_Pos003_S001_1
755	44.43	50.36	41.6634	11.928	slide01b_Surface_Pos003_S001_1
764	44.68	47.98	37.1855	11.9302	slide01b_Surface_Pos003_S001_1
765	44.7	52.73	34.5596	13.4737	slide01b_Surface_Pos003_S001_1
781	45.23	45.21	33.5154	33.9621	slide01b_Surface_Pos003_S001_1
792	45.75	54.29	14.5296	7.94705	slide01b_Surface_Pos003_S001_1
791	45.81	50.19	30.3342	25.729	slide01b_Surface_Pos003_S001_1
806	45.92	47.91	26.7905	2.58067	slide01b_Surface_Pos003_S001_1
807	46.11	52.28	29.9225	17.5629	slide01b_Surface_Pos003_S001_1
816	46.41	45.76	39.3895	7.35477	slide01b_Surface_Pos003_S001_1
838	47.21	48.56	63.8869	19.5726	slide01b_Surface_Pos003_S001_1
839	47.24	50.8	61.849	14.425	slide01b_Surface_Pos003_S001_1
847	47.31	52.97	34.2698	22.2783	slide01b_Surface_Pos003_S001_1
851	47.48	46.04	95.4365	43.0299	slide01b_Surface_Pos003_S001_1
874	48.23	54.73	173.419	15.0867	slide01b_Surface_Pos003_S001_1
880	48.49	47.44	194.185	20.3477	slide01b_Surface_Pos003_S001_1
881	48.56	49.91	209.292	27.8213	slide01b_Surface_Pos003_S001_1
883	48.63	52.28	244.138	23.7221	slide01b_Surface_Pos003_S001_1
908	49.34	54.4	263.574	26.591	slide01b_Surface_Pos003_S001_1
918	49.7	48	271.713	20.4335	slide01b_Surface_Pos003_S001_1
921	49.79	45.43	242.766	49.4262	slide01b_Surface_Pos003_S001_1
924	49.89	50.15	222.529	39.8189	slide01b_Surface_Pos003_S001_1
925	49.94	52.51	221.513	3.03406	slide01b_Surface_Pos003_S001_1
955	50.9	46.5	140.967	22.0868	slide01b_Surface_Pos003_S001_1
959	50.95	51.28	150.334	13.3693	slide01b_Surface_Pos003_S001_1
963	51.24	48.94	118.89	10.5598	slide01b_Surface_Pos003_S001_1
967	51.38	53.41	102.001	25.4254	slide01b_Surface_Pos003_S001_1
993	52.06	46.72	65.2557	30.9329	slide01b_Surface_Pos003_S001_1
994	52.13	50.89	65.1306	19.1432	slide01b_Surface_Pos003_S001_1
1010	52.64	53.22	36.635	39.9865	slide01b_Surface_Pos003_S001_1
1014	52.82	48.61	42.0384	6.67222	slide01b_Surface_Pos003_S001_1
1026	53.11	45.8	47.1284	15.6549	slide01b_Surface_Pos003_S001_1
1034	53.33	51.4	35.175	27.7215	slide01b_Surface_Pos003_S001_1
1049	53.93	49.53	23.845	37.1053	slide01b_Surface_Pos003_S001_1
1051	54.06	47.29	38.5059	20.2991	slide01b_Surface_Pos003_S001_1
1052	54.16	53.31	25.9568	3.05719	slide01b_Surface_Pos003_S001_1
1078	54.76	51.03	22.7575	17.6484	slide01b_Surface_Pos003_S001_1
1088	55.03	45.92	88.1699	19.1598	slide01b_Surface_Pos003_S001_1
1091	55.16	48.64	39.3098	6.5666	slide01b_Surface_Pos003_S001_1
1097	55.53	52.83	62.2271	29.0974	slide01b_Surface_Pos003_S001_1
1121	56.03	50.08	141.284	19.9774	slide01b_Surface_Pos003_S001_1
1120	56.08	46.75	152.482	9.05838	slide01b_Surface_Pos003_S001_1
1135	56.7	53.84	143.226	20.8505	slide01b_Surface_Pos003_S001_1
1143	56.86	51.57	204.553	50.702	slide01b_Surface_Pos003_S001_1
1153	57.12	48.85	166.659	24.0398	slide01b_Surface_Pos003_S001_1
1158	57.14	46.46	213.325	59.1492	slide01b_Surface_Pos003_S001_1
1174	57.85	53.14	237.7	32.3332	slide01b_Surface_Pos003_S001_1
1180	58.06	50.57	177.155	22.3618	slide01b_Surface_Pos003_S001_1
1189	58.15	47.21	152.801	50.6977	slide01b_Surface_Pos003_S001_1
1202	58.7	54.86	132.117	13.8962	slide01b_Surface_Pos003_S001_1
1206	58.8	48.88	132.661	25.9606	slide01b_Surface_Pos003_S001_1
1211	59.08	52.35	117.254	25.9918	slide01b_Surface_Pos003_S001_1
1218	59.24	45.69	88.727	18.438	slide01b_Surface_Pos003_S001_1
1237	59.63	50.21	73.9816	11.7149	slide01b_Surface_Pos003_S001_1
1241	59.91	47.74	50.4419	47.5246	slide01b_Surface_Pos003_S001_1
1244	60.08	54.13	33.2872	25.8721	slide01b_Surface_Pos003_S001_1
1258	60.41	51.86	26.1584	17.657	slide01b_Surface_Pos003_S001_1
1272	60.83	49.75	22.6571	24.9063	slide01b_Surface_Pos003_S001_1
1277	61.03	47.23	21.0088	26.8072	slide01b_Surface_Pos003_S001_1
1284	61.26	53.59	13.3688	43.9053	slide01b_Surface_Pos003_S001_1
1301	61.9	51.45	19.5545	18.9191	slide01b_Surface_Pos003_S001_1
1307	61.94	48.73	13.9804	21.9389	slide01b_Surface_Pos003_S001_1
1306	61.97	45.86	19.0088	30.508	slide01b_Surface_Pos003_S001_1
1320	62.36	53.82	10.8977	26.2346	slide01b_Surface_Pos003_S001_1
1333	62.89	50.16	28.8403	32.0137	slide01b_Surface_Pos003_S001_1
1339	63	47.51	8.47998	26.797	slide01b_Surface_Pos003_S001_1
1344	63.2	45.04	38.3317	25.585	slide01b_Surface_Pos003_S001_1
1350	63.26	52.32	23.7026	14.5047	slide01b_Surface_Pos003_S001_1
1355	63.46	54.67	58.6193	14.3294	slide01b_Surface_Pos003_S001_1
1365	63.84	49.12	61.9417	19.6712	slide01b_Surface_Pos003_S001_1
1376	64.2	46.62	102.728	36.4286	slide01b_Surface_Pos003_S001_1
1377	64.29	51.31	90.2686	15.4824	slide01b_Surface_Pos003_S001_1
1385	64.46	53.7	95.5479	24.3587	slide01b_Surface_Pos003_S001_1
1399	64.95	49.18	144.888	40.8489	slide01b_Surface_Pos003_S001_1
1410	65.42	47.14	138.797	32.5366	slide01b_Surface_Pos003_S001_1
1418	65.43	54.82	122.154	36.7869	slide01b_Surface_Pos003_S001_1
1417	65.5	51.54	123.467	32.4292	slide01b_Surface_Pos003_S001_1
1434	65.92	45.17	183.35	23.6297	slide01b_Surface_Pos003_S001_1
1443	66.3	48.98	104.3	16.1928	slide01b_Surface_Pos003_S001_1
1444	66.37	53.38	135.995	34.7822	slide01b_Surface_Pos003_S001_1
1460	66.83	51.14	106.548	36.0837	slide01b_Surface_Pos003_S001_1
1459	66.92	46.83	92.4075	33.0158	slide01b_Surface_Pos003_S001_1
1482	67.56	54.25	75.3889	41.2904	slide01b_Surface_Pos003_S001_1
1485	67.66	49.15	44.3728	33.7689	slide01b_Surface_Pos003_S001_1
1488	67.84	51.83	49.1481	52.0496	slide01b_Surface_Pos003_S001_1
1499	68.24	47.14	45.8586	30.2094	slide01b_Surface_Pos003_S001_1
1521	68.88	50.31	47.3606	20.6306	slide01b_Surface_Pos003_S001_1
1518	68.89	53.25	33.624	22.5128	slide01b_Surface_Pos003_S001_1
1526	69.16	45.48	43.472	41.6509	slide01b_Surface_Pos003_S001_1
1537	69.49	47.67	55.1753	23.5478	slide01b_Surface_Pos003_S001_1
1548	69.87	54.65	89.8143	15.732	slide01b_Surface_Pos003_S001_1
1554	69.97	49.83	79.3048	15.6728	slide01b_Surface_Pos003_S001_1
1555	70.05	52.24	64.3459	46.8866	slide01b_Surface_Pos003_S001_1
1573	70.58	45.34	118.586	44.6721	slide01b_Surface_Pos003_S001_1
1574	70.66	47.74	119.355	71.0977	slide01b_Surface_Pos003_S001_1
1584	71.05	50.53	157.491	22.0381	slide01b_Surface_Pos003_S001_1
1587	71.11	52.94	136.739	16.7945	slide01b_Surface_Pos003_S001_1
1609	71.84	46.39	171.773	62.0785	slide01b_Surface_Pos003_S001_1
1614	71.99	49.07	196.677	31.7161	slide01b_Surface_Pos003_S001_1
1617	72.09	53.93	143.715	33.4525	slide01b_Surface_Pos003_S001_1
1619	72.28	51.48	187.6	35.6476	slide01b_Surface_Pos003_S001_1
1644	72.9	47.52	151.971	18.3918	slide01b_Surface_Pos003_S001_1
1648	73.21	54.09	95.1575	35.5369	slide01b_Surface_Pos003_S001_1
1654	73.28	49.85	100.007	44.5113	slide01b_Surface_Pos003_S001_1
1653	73.4	45.47	92.1325	18.8917	slide01b_Surface_Pos003_S001_1
1663	73.64	52.06	81.0103	41.6908	slide01b_Surface_Pos003_S001_1
1673	74.04	47.68	51.7794	22.3923	slide01b_Surface_Pos003_S001_1
1689	74.43	50.12	44.1375	6.76288	slide01b_Surface_Pos003_S001_1
1690	74.49	54.33	52.8503	36.6562	slide01b_Surface_Pos003_S001_1
1701	74.88	45.43	31.0738	43.5752	slide01b_Surface_Pos003_S001_1
1706	75.11	52.2	24.0877	17.6504	slide01b_Surface_Pos003_S001_1
1714	75.2	47.68	24.3875	36.3916	slide01b_Surface_Pos003_S001_1
1727	75.74	49.92	18.2666	24.5295	slide01b_Surface_Pos003_S001_1
1732	75.85	54.33	23.1059	38.3935	slide01b_Surface_Pos003_S001_1
1744	76.29	47.3	25.0525	41.9253	slide01b_Surface_Pos003_S001_1
1748	76.56	51.75	6.24668	26.6332	slide01b_Surface_Pos003_S001_1
1765	77.06	49.2	31.3425	9.5099	slide01b_Surface_Pos003_S001_1
1769	77.16	53.99	23.9103	24.4107	slide01b_Surface_Pos003_S001_1
1773	77.26	45.58	24.8446	20.3838	slide01b_Surface_Pos003_S001_1
1787	77.84	51.58	63.4561	27.7968	slide01b_Surface_Pos003_S001_1
1798	78.23	46.9	63.6124	14.4916	slide01b_Surface_Pos003_S001_1
1799	78.28	49.02	91.1893	16.9911	slide01b_Surface_Pos003_S001_1
1804	78.59	54.05	113.87	29.9336	slide01b_Surface_Pos003_S001_1
1822	79.13	51.98	176.046	27.8867	slide01b_Surface_Pos003_S001_1
1828	79.27	49.6	136.805	36.1565	slide01b_Surface_Pos003_S001_1
1838	79.61	47.15	129.51	31.7278	slide01b_Surface_Pos003_S001_1
1843	79.94	54.1	168.779	53.4302	slide01b_Surface_Pos003_S001_1
1858	80.38	49.68	224.168	39.51	slide01b_Surface_Pos003_S001_1
1859	80.39	51.94	264.097	24.6085	slide01b_Surface_Pos003_S001_1
1874	80.9	47.78	144.042	34.0587	slide01b_Surface_Pos003_S001_1
1873	80.97	45.75	183.631	42.7062	slide01b_Surface_Pos003_S001_1
1882	81.29	53.31	202.991	24.0277	slide01b_Surface_Pos003_S001_1
1890	81.6	50.39	160.738	19.3612	slide01b_Surface_Pos003_S001_1
1901	82	47.63	147.131	27.3466	slide01b_Surface_Pos003_S001_1
1907	82.2	54.61	195.908	32.0125	slide01b_Surface_Pos003_S001_1
1916	82.67	52.24	174.68	26.8624	slide01b_Surface_Pos003_S001_1
1919	82.78	49.66	153.983	23.5213	slide01b_Surface_Pos003_S001_1
1930	83.08	46.42	137.307	37.7842	slide01b_Surface_Pos003_S001_1
1942	83.89	53.31	157.446	33.9773	slide01b_Surface_Pos003_S001_1
1949	83.89	50.83	136.627	29.318	slide01b_Surface_Pos003_S001_1
1948	83.92	48.27	128.261	42.3278	slide01b_Surface_Pos003_S001_1
1963	84.58	45.76	90.6848	43.1722	slide01b_Surface_Pos003_S001_1
1975	85.06	50.53	92.8391	19.6035	slide01b_Surface_Pos003_S001_1
1979	85.09	47.87	66.5907	24.7332	slide01b_Surface_Pos003_S001_1
1980	85.11	53.19	84.2431	29.33	slide01b_Surface_Pos003_S001_1
2005	86.1	49.05	48.4396	16.4123	slide01b_Surface_Pos003_S001_1
2004	86.2	46.05	35.4364	25.5887	slide01b_Surface_Pos003_S001_1
2007	86.27	51.94	67.5533	30.6744	slide01b_Surface_Pos003_S001_1
2008	86.32	54.37	76.6463	27.3826	slide01b_Surface_Pos003_S001_1
2027	87.12	47.36	35.8386	29.4104	slide01b_Surface_Pos003_S001_1
2030	87.26	49.84	43.641	21.0481	slide01b_Surface_Pos003_S001_1
2032	87.43	53.54	53.8004	32.4082	slide01b_Surface_Pos003_S001_1
2036	87.63	45.02	34.0565	30.9835	slide01b_Surface_Pos003_S001_1
2047	88.03	51.58	38.6283	8.81367	slide01b_Surface_Pos003_S001_1
2059	88.24	47.5	27.5298	30.3798	slide01b_Surface_Pos003_S001_1
2064	88.79	54.37	35.0688	28.8194	slide01b_Surface_Pos003_S001_1
2063	88.89	49.6	26.1986	27.0203	slide01b_Surface_Pos003_S001_1
2076	89.22	52.29	16.3821	28.0413	slide01b_Surface_Pos003_S001_1
2084	89.5	47.17	21.8635	23.9924	slide01b_Surface_Pos003_S001_1
2093	89.99	50.18	18.2084	36.1892	slide01b_Surface_Pos003_S001_1
2104	90.41	52.66	12.5317	29.3993	slide01b_Surface_Pos003_S001_1
2110	90.62	48	4.75185	39.4987	slide01b_Surface_Pos003_S001_1
2119	91.05	54.98	16.4984	10.7501	slide01b_Surface_Pos003_S001_1
2124	91.34	50.49	24.5939	15.09	slide01b_Surface_Pos003_S001_1
2123	91.36	45.89	8.39798	5.20879	slide01b_Surface_Pos003_S001_1
2138	91.86	53.02	14.8491	12.4248	slide01b_Surface_Pos003_S001_1
2140	91.91	48.27	0	17.6935	slide01b_Surface_Pos003_S001_1
2153	92.68	50.94	9.16312	16.3175	slide01b_Surface_Pos003_S001_1
2152	92.71	46.18	9.25732	14.1253	slide01b_Surface_Pos003_S001_1
2164	93.19	48.7	6.41648	9.49297	slide01b_Surface_Pos003_S001_1
2167	93.38	53.16	1.83512	8.95355	slide01b_Surface_Pos003_S001_1
2181	94.06	46.86	15.0401	9.82174	slide01b_Surface_Pos003_S001_1
2187	94.23	50.33	14.5719	7.21085	slide01b_Surface_Pos003_S001_1
2193	94.69	53.11	2.33232	17.4053	slide01b_Surface_Pos003_S001_1
2204	95.34	48.37	0	7.9689	slide01b_Surface_Pos003_S001_1
2205	95.35	45.64	7.38351	7.60223	slide01b_Surface_Pos003_S001_1
2210	95.52	51.13	1.3777	30.4617	slide01b_Surface_Pos003_S001_1
2215	95.77	54.18	0	13.4632	slide01b_Surface_Pos003_S001_1
2225	96.47	46.55	8.68728	26.0241	slide01b_Surface_Pos003_S001_1
2227	96.64	49.7	0	12.623	slide01b_Surface_Pos003_S001_1
2235	96.77	54.86	0.9183	6.02747	slide01b_Surface_Pos003_S001_1
2231	96.85	52.41	4.04154	25.3297	slide01b_Surface_Pos003_S001_1
2247	97.57	45.55	7.2963	15.3255	slide01b_Surface_Pos003_S001_1
2244	97.67	48.11	0.0498081	8.4282	slide01b_Surface_Pos003_S001_1
2252	97.95	50.8	0	8.47998	slide01b_Surface_Pos003_S001_1
2254	98.08	53.43	0	12.1757	slide01b_Surface_Pos003_S001_1
2261	98.29	45.84	8.60824	11.888	slide01b_Surface_Pos003_S001_1
2264	98.84	54.95	0	2.51117	slide01b_Surface_Pos003_S001_1
2268	98.88	49.19	0	11.5148	slide01b_Surface_Pos003_S001_1
2267	99.11	46.82	0	11.4026	slide01b_Surface_Pos003_S001_1
2272	99.11	51.59	0	6.65145	slide01b_Surface_Pos003_S001_1
2280	99.89	53.07	0	3.43755	slide01b_Surface_Pos003_S001_1
2282	99.91	48.89	0	17.547	slide01b_Surface_Pos003_S001_1
2286	100.38	50.53	0	12.041	slide01b_Surface_Pos003_S001_1
2285	100.39	46.12	0	27.0454	slide01b_Surface_Pos003_S001_1
2287	100.43	54.71	0	0	slide01b_Surface_Pos003_S001_1
2293	100.78	48.01	0	21.8495	slide01b_Surface_Pos003_S001_1
2294	100.99	51.99	0	2.4843	slide01b_Surface_Pos003_S001_1
2300	101.51	49.53	0	3.74457	slide01b_Surface_Pos003_S001_1
2302	101.51	54.5	0	0	slide01b_Surface_Pos003_S001_1
2305	101.85	51.7	0	7.02895	slide01b_Surface_Pos003_S001_1
2301	102	46.74	0	0	slide01b_Surface_Pos003_S001_1
2308	102.55	50.74	0	0	slide01b_Surface_Pos003_S001_1
3	-3.39	45.85	8.70648	0	slide01b_Surface_Pos012_S001_1
4	-3.07	50.5	11.062	0	slide01b_Surface_Pos012_S001_1
7	-2.62	48.4	5.96418	4.58048	slide01b_Surface_Pos012_S001_1
9	-2.42	45.78	5.84172	1.01861	slide01b_Surface_Pos012_S001_1
12	-2.16	52.43	9.56798	0	slide01b_Surface_Pos012_S001_1
14	-1.54	50.58	8.37514	1.41431	slide01b_Surface_Pos012_S001_1
16	-1.46	48.19	12.5969	0	slide01b_Surface_Pos012_S001_1
22	-1.06	53.37	6.26686	0.784035	slide01b_Surface_Pos012_S001_1
23	-0.79	46.14	2.92017	0.839355	slide01b_Surface_Pos012_S001_1
27	-0.26	49.37	11.8791	6.13693	slide01b_Surface_Pos012_S001_1
26	-0.25	51.79	5.90452	7.94055	slide01b_Surface_Pos012_S001_1
33	0.04	54.14	1.91318	3.86446	slide01b_Surface_Pos012_S001_1
36	0.55	47.45	6.36451	0	slide01b_Surface_Pos012_S001_1
40	0.87	52.52	9.4281	5.98632	slide01b_Surface_Pos012_S001_1
39	0.92	49.69	1.74102	8.48382	slide01b_Surface_Pos012_S001_1
51	1.77	51.29	5.28812	3.69869	slide01b_Surface_Pos012_S001_1
50	1.87	46.51	3.9622	4.97254	slide01b_Surface_Pos012_S001_1
58	2.24	53.64	1.23979	0.334581	slide01b_Surface_Pos012_S001_1
57	2.27	49.09	5.70539	3.76012	slide01b_Surface_Pos012_S001_1
69	3.12	51.58	4.4529	1.40408	slide01b_Surface_Pos012_S001_1
71	3.21	47.13	0	0	slide01b_Surface_Pos012_S001_1
75	3.58	54.16	5.56935	9.13733	slide01b_Surface_Pos012_S001_1
77	3.93	49.41	1.93494	0.484103	slide01b_Surface_Pos012_S001_1
88	4.48	51.92	4.88257	8.40989	slide01b_Surface_Pos012_S001_1
91	4.64	47.2	0	0	slide01b_Surface_Pos012_S001_1
92	5.1	54.37	11.6891	9.30929	slide01b_Surface_Pos012_S001_1
98	5.36	49.93	0	0	slide01b_Surface_Pos012_S001_1
96	5.45	45.24	0	1.00207	slide01b_Surface_Pos012_S001_1
110	6.05	52.45	1.64367	5.31962	slide01b_Surface_Pos012_S001_1
112	6.16	48	0.83719	0	slide01b_Surface_Pos012_S001_1
123	6.98	50.19	0	4.93356	slide01b_Surface_Pos012_S001_1
126	7.06	46.04	3.2771	14.84	slide01b_Surface_Pos012_S001_1
130	7.4	53.32	2.53165	7.00631	slide01b_Surface_Pos012_S001_1
140	7.99	48.06	0	0	slide01b_Surface_Pos012_S001_1
147	8.38	51.19	0	7.30831	slide01b_Surface_Pos012_S001_1
146	8.45	45.67	0.858058	0	slide01b_Surface_Pos012_S001_1
151	8.78	54.14	0	9.18014	slide01b_Surface_Pos012_S001_1
161	9.36	48.77	2.03189	8.73069	slide01b_Surface_Pos012_S001_1
169	9.83	51.19	2.233	8.29472	slide01b_Surface_Pos012_S001_1
171	10	46.45	0	1.01693	slide01b_Surface_Pos012_S001_1
173	10.27	53.54	0.220888	8.86692	slide01b_Surface_Pos012_S001_1
189	10.98	49.26	6.8119	6.3588	slide01b_Surface_Pos012_S001_1
197	11.54	51.99	2.32956	4.37376	slide01b_Surface_Pos012_S001_1
201	11.87	47.45	8.5228	25.8543	slide01b_Surface_Pos012_S001_1
205	12.21	54.53	10.0551	5.53342	slide01b_Surface_Pos012_S001_1
225	12.85	51.73	3.77813	13.8649	slide01b_Surface_Pos012_S001_1
224	13.05	49.32	0.579782	0	slide01b_Surface_Pos012_S001_1
227	13.09	46.22	0	14.1206	slide01b_Surface_Pos012_S001_1
240	13.97	52.85	1.08091	32.6499	slide01b_Surface_Pos012_S001_1
251	14.28	47.56	4.30072	0	slide01b_Surface_Pos012_S001_1
247	14.43	54.9	6.12256	26.9783	slide01b_Surface_Pos012_S001_1
256	14.63	50.51	5.92411	25.2186	slide01b_Surface_Pos012_S001_1
271	15.57	48.37	6.34295	11.1105	slide01b_Surface_Pos012_S001_1
272	15.62	52.34	8.59652	6.04912	slide01b_Surface_Pos012_S001_1
284	16.11	45.8	5.03613	23.4931	slide01b_Surface_Pos012_S001_1
294	16.81	50.54	9.24019	42.2905	slide01b_Surface_Pos012_S001_1
302	17.09	47.81	9.22946	20.6453	slide01b_Surface_Pos012_S001_1
303	17.23	53.1	0	25.0525	slide01b_Surface_Pos012_S001_1
318	17.72	45.04	0.902157	8.63226	slide01b_Surface_Pos012_S001_1
327	18.24	49.47	13.6165	20.2942	slide01b_Surface_Pos012_S001_1
331	18.54	51.98	4.28832	22.2452	slide01b_Surface_Pos012_S001_1
336	18.72	47.04	4.58973	12.3156	slide01b_Surface_Pos012_S001_1
352	19.29	54.11	7.62674	32.2127	slide01b_Surface_Pos012_S001_1
358	19.66	49.54	0.379565	3.63816	slide01b_Surface_Pos012_S001_1
368	20.19	51.82	4.64889	10.7043	slide01b_Surface_Pos012_S001_1
377	20.33	47.2	3.12866	26.9453	slide01b_Surface_Pos012_S001_1
386	20.96	54.05	7.42269	9.72813	slide01b_Surface_Pos012_S001_1
399	21.27	49.74	11.4756	32.7842	slide01b_Surface_Pos012_S001_1
408	21.75	52.1	9.11912	15.1289	slide01b_Surface_Pos012_S001_1
411	21.83	47.26	7.51758	36.706	slide01b_Surface_Pos012_S001_1
430	22.74	50.1	7.15071	23.1039	slide01b_Surface_Pos012_S001_1
436	22.95	45.23	11.226	15.0629	slide01b_Surface_Pos012_S001_1
437	22.98	52.99	11.0952	28.8191	slide01b_Surface_Pos012_S001_1
445	23.15	47.76	3.01615	9.54642	slide01b_Surface_Pos012_S001_1
465	24.03	49.64	21.67	14.0947	slide01b_Surface_Pos012_S001_1
468	24.3	52.49	21.2965	16.3657	slide01b_Surface_Pos012_S001_1
473	24.39	46.26	25.8412	3.89182	slide01b_Surface_Pos012_S001_1
492	25.29	48.33	43.1144	20.544	slide01b_Surface_Pos012_S001_1
493	25.31	50.93	30.3263	26.8729	slide01b_Surface_Pos012_S001_1
508	25.69	53.91	45.3889	16.039	slide01b_Surface_Pos012_S001_1
510	25.76	45.87	29.2188	21.3358	slide01b_Surface_Pos012_S001_1
530	26.53	50.33	70.8872	9.50291	slide01b_Surface_Pos012_S001_1
534	26.73	47.82	83.7437	14.0794	slide01b_Surface_Pos012_S001_1
538	27	52.69	107.873	17.6996	slide01b_Surface_Pos012_S001_1
545	27.2	45.45	85.7518	30.0172	slide01b_Surface_Pos012_S001_1
563	27.78	50.29	140.869	11.564	slide01b_Surface_Pos012_S001_1
570	28.08	47.69	149.015	25.6778	slide01b_Surface_Pos012_S001_1
583	28.46	52.6	285.311	27.0026	slide01b_Surface_Pos012_S001_1
597	29.03	46	315.487	21.4693	slide01b_Surface_Pos012_S001_1
601	29.05	49.42	306.659	15.5905	slide01b_Surface_Pos012_S001_1
604	29.28	54.62	426.773	8.90118	slide01b_Surface_Pos012_S001_1
621	29.96	50.87	494.84	22.8096	slide01b_Surface_Pos012_S001_1
629	30.13	47.85	401.015	11.8872	slide01b_Surface_Pos012_S001_1
633	30.33	53.05	491.123	12.663	slide01b_Surface_Pos012_S001_1
654	31.11	45.55	442.563	8.78591	slide01b_Surface_Pos012_S001_1
660	31.2	50.44	469.152	1.12019	slide01b_Surface_Pos012_S001_1
668	31.41	47.89	456.728	13.5548	slide01b_Surface_Pos012_S001_1
674	31.77	53.17	389.894	14.6792	slide01b_Surface_Pos012_S001_1
693	32.52	51.33	328.413	0	slide01b_Surface_Pos012_S001_1
701	32.57	48.75	309.45	4.41225	slide01b_Surface_Pos012_S001_1
700	32.61	45.97	322.999	6.96831	slide01b_Surface_Pos012_S001_1
722	33.48	53.21	180.949	8.33242	slide01b_Surface_Pos012_S001_1
730	33.66	47.31	216.705	0	slide01b_Surface_Pos012_S001_1
733	33.78	50.24	193.805	2.84595	slide01b_Surface_Pos012_S001_1
763	34.78	48.04	142.01	2.09214	slide01b_Surface_Pos012_S001_1
764	34.85	53.03	133.887	16.6147	slide01b_Surface_Pos012_S001_1
769	34.98	50.48	121.574	6.73217	slide01b_Surface_Pos012_S001_1
782	35.47	45.89	138.67	3.95354	slide01b_Surface_Pos012_S001_1
797	36.07	48.72	124.832	0	slide01b_Surface_Pos012_S001_1
798	36.09	51.71	130.327	16.3517	slide01b_Surface_Pos012_S001_1
805	36.38	54.09	140.544	8.59613	slide01b_Surface_Pos012_S001_1
818	36.63	46.53	149.797	0.0780589	slide01b_Surface_Pos012_S001_1
832	37.23	50.02	187.832	9.51423	slide01b_Surface_Pos012_S001_1
841	37.53	52.34	268.416	18.74	slide01b_Surface_Pos012_S001_1
850	37.78	47.85	200.334	0	slide01b_Surface_Pos012_S001_1
851	37.81	54.69	250.95	4.08003	slide01b_Surface_Pos012_S001_1
875	38.56	46.33	240.294	8.20721	slide01b_Surface_Pos012_S001_1
882	38.76	49.42	302.139	17.0163	slide01b_Surface_Pos012_S001_1
885	38.83	52.02	317.865	12.8749	slide01b_Surface_Pos012_S001_1
892	39.12	54.71	376.699	16.1656	slide01b_Surface_Pos012_S001_1
907	39.67	47.48	354.546	0.490797	slide01b_Surface_Pos012_S001_1
918	39.96	50.74	422.582	0	slide01b_Surface_Pos012_S001_1
921	40.04	53.14	463.191	0	slide01b_Surface_Pos012_S001_1
940	40.74	48.8	457.096	0	slide01b_Surface_Pos012_S001_1
943	40.94	46.49	392.543	0	slide01b_Surface_Pos012_S001_1
957	41.21	51.25	426.38	0	slide01b_Surface_Pos012_S001_1
958	41.31	53.76	460.817	10.3276	slide01b_Surface_Pos012_S001_1
985	42.15	47.9	393.276	3.40949	slide01b_Surface_Pos012_S001_1
989	42.25	50.24	390.079	9.72449	slide01b_Surface_Pos012_S001_1
1001	42.38	52.81	389.935	3.17138	slide01b_Surface_Pos012_S001_1
992	42.41	45.73	319.909	6.95207	slide01b_Surface_Pos012_S001_1
1030	43.36	51.31	297.432	6.08368	slide01b_Surface_Pos012_S001_1
1023	43.38	48.89	291.025	5.5034	slide01b_Surface_Pos012_S001_1
1029	43.51	46.54	237.246	8.63314	slide01b_Surface_Pos012_S001_1
1041	43.68	53.6	234.657	1.43558	slide01b_Surface_Pos012_S001_1
1060	44.44	50.55	172.512	0	slide01b_Surface_Pos012_S001_1
1067	44.59	47.37	180.116	0	slide01b_Surface_Pos012_S001_1
1066	44.61	45.13	158.922	5.05985	slide01b_Surface_Pos012_S001_1
1076	44.84	52.98	150.01	9.1013	slide01b_Surface_Pos012_S001_1
1091	45.51	48.72	142.897	0	slide01b_Surface_Pos012_S001_1
1095	45.62	50.93	97.646	3.42032	slide01b_Surface_Pos012_S001_1
1104	45.82	54.56	103.895	1.55675	slide01b_Surface_Pos012_S001_1
1106	45.88	45.44	85.4797	8.94449	slide01b_Surface_Pos012_S001_1
1126	46.51	47.52	104.082	6.11183	slide01b_Surface_Pos012_S001_1
1127	46.52	52.37	87.0284	2.7927	slide01b_Surface_Pos012_S001_1
1138	46.89	50.08	115.466	1.25829	slide01b_Surface_Pos012_S001_1
1156	47.31	54.01	143.547	7.28419	slide01b_Surface_Pos012_S001_1
1155	47.41	46.35	116.995	37.071	slide01b_Surface_Pos012_S001_1
1169	47.8	48.59	169.063	3.26066	slide01b_Surface_Pos012_S001_1
1175	48	52.39	231.991	13.4031	slide01b_Surface_Pos012_S001_1
1191	48.45	45.72	212.053	0	slide01b_Surface_Pos012_S001_1
1192	48.51	50.51	333.513	16.0393	slide01b_Surface_Pos012_S001_1
1211	49	47.91	302.724	0	slide01b_Surface_Pos012_S001_1
1219	49.24	52.81	381.352	14.3248	slide01b_Surface_Pos012_S001_1
1230	49.59	50.3	393.685	6.86092	slide01b_Surface_Pos012_S001_1
1234	49.71	45.88	410.72	0	slide01b_Surface_Pos012_S001_1
1254	50.25	54.7	464.569	20.1527	slide01b_Surface_Pos012_S001_1
1253	50.26	48.12	451	18.736	slide01b_Surface_Pos012_S001_1
1262	50.59	52.56	393.357	23.4874	slide01b_Surface_Pos012_S001_1
1271	50.74	50.44	398.903	13.3572	slide01b_Surface_Pos012_S001_1
1285	51.16	46.79	367.058	17.9557	slide01b_Surface_Pos012_S001_1
1304	51.69	53.55	264.132	27.8361	slide01b_Surface_Pos012_S001_1
1300	51.7	49.11	243.3	0	slide01b_Surface_Pos012_S001_1
1316	52.02	51.52	175.008	6.25604	slide01b_Surface_Pos012_S001_1
1329	52.41	47.01	138.779	0.707944	slide01b_Surface_Pos012_S001_1
1343	52.84	53.67	107.689	0.203071	slide01b_Surface_Pos012_S001_1
1342	52.85	49.49	112.56	7.28754	slide01b_Surface_Pos012_S001_1
1360	53.32	51.66	85.4546	0	slide01b_Surface_Pos012_S001_1
1369	53.48	46.94	82.1309	0.873315	slide01b_Surface_Pos012_S001_1
1378	53.84	48.85	72.8133	12.4086	slide01b_Surface_Pos012_S001_1
1379	53.84	54.04	67.4266	0	slide01b_Surface_Pos012_S001_1
1400	54.39	50.67	79.6613	23.1861	slide01b_Surface_Pos012_S001_1
1406	54.61	46.57	82.7	14.2875	slide01b_Surface_Pos012_S001_1
1411	54.76	52.71	88.4124	9.64771	slide01b_Surface_Pos012_S001_1
1415	54.95	48.67	92.2257	16.0123	slide01b_Surface_Pos012_S001_1
1443	55.58	50.56	127.94	28.0952	slide01b_Surface_Pos012_S001_1
1442	55.73	46.88	207.839	4.46983	slide01b_Surface_Pos012_S001_1
1448	55.74	53.65	120.701	15.8853	slide01b_Surface_Pos012_S001_1
1472	56.43	48.81	346.245	4.02845	slide01b_Surface_Pos012_S001_1
1467	56.47	51.84	232.306	0	slide01b_Surface_Pos012_S001_1
1480	56.82	54.26	327.234	9.6042	slide01b_Surface_Pos012_S001_1
1494	57.03	46.16	371.79	8.85157	slide01b_Surface_Pos012_S001_1
1500	57.39	50.33	426.001	19.4205	slide01b_Surface_Pos012_S001_1
1515	57.62	47.93	399.69	27.999	slide01b_Surface_Pos012_S001_1
1517	57.76	52.92	416.406	1.5345	slide01b_Surface_Pos012_S001_1
1544	58.54	50.54	391.503	18.0104	slide01b_Surface_Pos012_S001_1
1548	58.67	48.17	290.481	18.2932	slide01b_Surface_Pos012_S001_1
1555	58.85	45.89	252.352	18.1753	slide01b_Surface_Pos012_S001_1
1560	58.91	52.73	365.87	21.7215	slide01b_Surface_Pos012_S001_1
1592	59.73	51.36	246.634	12.5111	slide01b_Surface_Pos012_S001_1
1586	59.76	49.2	198.038	28.333	slide01b_Surface_Pos012_S001_1
1598	59.94	47.02	163.241	39.5717	slide01b_Surface_Pos012_S001_1
1611	60.18	54.36	155.649	13.7275	slide01b_Surface_Pos012_S001_1
1620	60.61	45.21	114.917	15.8567	slide01b_Surface_Pos012_S001_1
1624	60.65	52	115.14	11.3078	slide01b_Surface_Pos012_S001_1
1633	60.92	49.8	96.5973	2.26469	slide01b_Surface_Pos012_S001_1
1637	61.04	47.7	94.398	27.0564	slide01b_Surface_Pos012_S001_1
1650	61.27	53.57	88.6708	45.1843	slide01b_Surface_Pos012_S001_1
1658	61.69	45.32	88.5943	13.7592	slide01b_Surface_Pos012_S001_1
1663	61.84	51.67	82.9213	12.6711	slide01b_Surface_Pos012_S001_1
1674	62.05	49.71	97.1781	2.89015	slide01b_Surface_Pos012_S001_1
1683	62.14	47.45	108.077	12.3908	slide01b_Surface_Pos012_S001_1
1696	62.67	53.28	118.129	15.9648	slide01b_Surface_Pos012_S001_1
1713	62.98	45.62	154.112	10.2455	slide01b_Surface_Pos012_S001_1
1717	63.16	50.73	134.59	23.8787	slide01b_Surface_Pos012_S001_1
1721	63.28	48.6	157.972	25.1667	slide01b_Surface_Pos012_S001_1
1734	63.63	54.93	156.016	14.711	slide01b_Surface_Pos012_S001_1
1738	63.82	52.57	198.445	18.5882	slide01b_Surface_Pos012_S001_1
1737	63.87	46.76	242.539	6.79851	slide01b_Surface_Pos012_S001_1
1760	64.41	50.18	157.924	27.4653	slide01b_Surface_Pos012_S001_1
1770	64.66	54.06	208.047	25.9689	slide01b_Surface_Pos012_S001_1
1776	64.78	48.01	270.216	12.0928	slide01b_Surface_Pos012_S001_1
1778	64.98	45.5	224.062	18.6349	slide01b_Surface_Pos012_S001_1
1791	65.22	51.99	245.086	14.8269	slide01b_Surface_Pos012_S001_1
1802	65.55	49.79	243.051	9.6671	slide01b_Surface_Pos012_S001_1
1812	65.79	53.91	224.175	10.7405	slide01b_Surface_Pos012_S001_1
1816	65.94	47.78	178.678	29.0572	slide01b_Surface_Pos012_S001_1
1820	66.05	45.25	168.726	19.7801	slide01b_Surface_Pos012_S001_1
1834	66.4	51.22	174.932	24.44	slide01b_Surface_Pos012_S001_1
1847	66.81	53.67	182.032	14.8174	slide01b_Surface_Pos012_S001_1
1855	67.02	46.75	153.739	33.26	slide01b_Surface_Pos012_S001_1
1856	67.02	49.13	155.952	36.1298	slide01b_Surface_Pos012_S001_1
1874	67.45	51.87	112.594	31.4464	slide01b_Surface_Pos012_S001_1
1883	67.86	45.24	144.688	29.6299	slide01b_Surface_Pos012_S001_1
1884	67.92	54.44	128.491	16.268	slide01b_Surface_Pos012_S001_1
1897	68.21	50.05	120.192	33.403	slide01b_Surface_Pos012_S001_1
1901	68.31	48	128.242	30.0781	slide01b_Surface_Pos012_S001_1
1907	68.42	52.28	149.271	20.737	slide01b_Surface_Pos012_S001_1
1926	68.96	46.28	167.328	25.2846	slide01b_Surface_Pos012_S001_1
1936	69.28	51.01	174.713	34.1807	slide01b_Surface_Pos012_S001_1
1940	69.45	53.52	163.601	26.6397	slide01b_Surface_Pos012_S001_1
1944	69.65	48.42	205.607	30.5502	slide01b_Surface_Pos012_S001_1
1965	70.08	45.99	239.141	23.5371	slide01b_Surface_Pos012_S001_1
1971	70.29	50.47	261.105	25.5578	slide01b_Surface_Pos012_S001_1
1981	70.59	52.8	269.974	40.2079	slide01b_Surface_Pos012_S001_1
1989	70.86	47.79	310.901	42.2526	slide01b_Surface_Pos012_S001_1
2006	71.24	45.5	301.183	5.36323	slide01b_Surface_Pos012_S001_1
2011	71.42	50.77	292.131	26.5512	slide01b_Surface_Pos012_S001_1
2016	71.71	53.69	323.244	34.3869	slide01b_Surface_Pos012_S001_1
2024	71.85	48.46	308.694	3.84595	slide01b_Surface_Pos012_S001_1
2037	72.24	45.62	216.755	39.1334	slide01b_Surface_Pos012_S001_1
2041	72.46	51.96	312.297	28.7867	slide01b_Surface_Pos012_S001_1
2054	72.79	49.76	224.278	52.432	slide01b_Surface_Pos012_S001_1
2064	73.01	47.81	223.098	44.4678	slide01b_Surface_Pos012_S001_1
2071	73.3	53.8	296.385	21.5181	slide01b_Surface_Pos012_S001_1
2077	73.42	45.65	175.786	34.299	slide01b_Surface_Pos012_S001_1
2088	73.79	51.94	189.017	17.4257	slide01b_Surface_Pos012_S001_1
2096	74.06	50.1	133.18	17.525	slide01b_Surface_Pos012_S001_1
2108	74.22	47.54	118.187	17.1916	slide01b_Surface_Pos012_S001_1
2119	74.64	53.23	139.441	17.6899	slide01b_Surface_Pos012_S001_1
2118	74.67	45.31	83.0091	25.3414	slide01b_Surface_Pos012_S001_1
2132	75.07	49.22	86.7707	39.3982	slide01b_Surface_Pos012_S001_1
2146	75.47	51.66	67.302	44.8948	slide01b_Surface_Pos012_S001_1
2152	75.72	47.24	58.0779	31.0112	slide01b_Surface_Pos012_S001_1
2158	75.82	54.34	125.871	44.9938	slide01b_Surface_Pos012_S001_1
2167	76.08	49.56	78.4882	8.90886	slide01b_Surface_Pos012_S001_1
2184	76.58	52.78	68.4356	50.3138	slide01b_Surface_Pos012_S001_1
2190	76.84	46.18	73.8905	38.4155	slide01b_Surface_Pos012_S001_1
2195	77	50.9	57.8529	25.1496	slide01b_Surface_Pos012_S001_1
2199	77.13	48.49	74.4501	20.2721	slide01b_Surface_Pos012_S001_1
2202	77.26	54.56	85.763	18.942	slide01b_Surface_Pos012_S001_1
2229	77.98	52.81	108.066	27.6005	slide01b_Surface_Pos012_S001_1
2228	78.03	45.3	158.777	18.7326	slide01b_Surface_Pos012_S001_1
2233	78.08	50.46	122.126	17.828	slide01b_Surface_Pos012_S001_1
2232	78.17	47.89	179.312	29.5672	slide01b_Surface_Pos012_S001_1
2263	79.02	46.47	281.196	68.602	slide01b_Surface_Pos012_S001_1
2265	79.13	52.59	303.901	21.7961	slide01b_Surface_Pos012_S001_1
2264	79.16	50.46	318.534	45.3065	slide01b_Surface_Pos012_S001_1
2278	79.53	48.35	351.01	16.691	slide01b_Surface_Pos012_S001_1
2292	79.89	45.52	321.315	19.5783	slide01b_Surface_Pos012_S001_1
2287	79.93	54.21	402.112	30.3983	slide01b_Surface_Pos012_S001_1
2303	80.4	50.93	392.175	37.5044	slide01b_Surface_Pos012_S001_1
2316	80.67	48.67	416.83	12.6889	slide01b_Surface_Pos012_S001_1
2317	80.78	46.21	380.14	17.928	slide01b_Surface_Pos012_S001_1
2319	80.91	53.14	436.793	16.6249	slide01b_Surface_Pos012_S001_1
2345	81.65	51.49	480.809	27.1885	slide01b_Surface_Pos012_S001_1
2347	81.79	54.74	437.35	55.2191	slide01b_Surface_Pos012_S001_1
2353	81.84	49.59	400.671	28.1471	slide01b_Surface_Pos012_S001_1
2352	81.87	47.52	395.744	13.6492	slide01b_Surface_Pos012_S001_1
2351	81.91	45.17	302.429	13.6003	slide01b_Surface_Pos012_S001_1
2374	82.57	53.05	435.844	21.5373	slide01b_Surface_Pos012_S001_1
2381	82.92	46.79	243.046	16.6896	slide01b_Surface_Pos012_S001_1
2385	83.03	49.39	308.349	23.5962	slide01b_Surface_Pos012_S001_1
2390	83.28	51.4	368.548	25.6667	slide01b_Surface_Pos012_S001_1
2409	83.73	53.75	373.764	34.1647	slide01b_Surface_Pos012_S001_1
2408	83.74	45.23	229.47	25.9407	slide01b_Surface_Pos012_S001_1
2411	83.89	48.07	226.378	14.0145	slide01b_Surface_Pos012_S001_1
2427	84.44	50.72	222.988	25.2374	slide01b_Surface_Pos012_S001_1
2434	84.69	52.76	312.834	12.8476	slide01b_Surface_Pos012_S001_1
2436	84.76	46.23	186.815	9.0129	slide01b_Surface_Pos012_S001_1
2437	84.87	54.84	294.043	31.457	slide01b_Surface_Pos012_S001_1
2447	85.13	48.94	212.934	34.5071	slide01b_Surface_Pos012_S001_1
2467	85.81	51.8	181.477	38.215	slide01b_Surface_Pos012_S001_1
2470	85.94	47.35	132.703	32.0715	slide01b_Surface_Pos012_S001_1
2473	86.1	45.45	84.0646	10.6919	slide01b_Surface_Pos012_S001_1
2476	86.15	53.99	202.89	17.0707	slide01b_Surface_Pos012_S001_1
2484	86.31	49.97	146.549	15.9527	slide01b_Surface_Pos012_S001_1
2504	87.03	48.3	92.7244	27.1219	slide01b_Surface_Pos012_S001_1
2506	87.26	52.68	120.847	31.617	slide01b_Surface_Pos012_S001_1
2512	87.41	46.14	49.2053	20.0045	slide01b_Surface_Pos012_S001_1
2517	87.5	50.61	105.762	7.61109	slide01b_Surface_Pos012_S001_1
2518	87.56	54.81	133.878	21.6787	slide01b_Surface_Pos012_S001_1
2534	88.2	48.51	41.4472	8.74398	slide01b_Surface_Pos012_S001_1
2544	88.52	46.49	18.7654	10.593	slide01b_Surface_Pos012_S001_1
2545	88.56	52.73	64.3773	14.4725	slide01b_Surface_Pos012_S001_1
2547	88.7	50.52	33.0938	27.4663	slide01b_Surface_Pos012_S001_1
2561	89.29	54.48	61.5984	20.6464	slide01b_Surface_Pos012_S001_1
2566	89.54	48.98	8.1391	20.6229	slide01b_Surface_Pos012_S001_1
2573	89.73	46.94	12.035	2.76169	slide01b_Surface_Pos012_S001_1
2575	89.82	51.99	20.0554	24.5446	slide01b_Surface_Pos012_S001_1
2595	90.49	53.82	20.2406	26.2827	slide01b_Surface_Pos012_S001_1
2594	90.57	50.38	0	17.3525	slide01b_Surface_Pos012_S001_1
2599	90.73	45.76	1.05562	10.2809	slide01b_Surface_Pos012_S001_1
2602	90.87	48.5	8.43637	15.5798	slide01b_Surface_Pos012_S001_1
2611	91.27	52.36	5.28015	15.8125	slide01b_Surface_Pos012_S001_1
2628	91.85	47.21	2.12954	15.8153	slide01b_Surface_Pos012_S001_1
2632	91.98	50.59	1.85983	13.1966	slide01b_Surface_Pos012_S001_1
2633	92.1	54.39	14.4032	14.9726	slide01b_Surface_Pos012_S001_1
2647	92.74	48.92	3.89773	12.6688	slide01b_Surface_Pos012_S001_1
2650	92.79	52.4	0	28.7269	slide01b_Surface_Pos012_S001_1
2657	93.09	46.72	0.788267	14.7351	slide01b_Surface_Pos012_S001_1
2665	93.56	54.69	7.623	13.9286	slide01b_Surface_Pos012_S001_1
2671	93.65	50.53	0	10.9561	slide01b_Surface_Pos012_S001_1
2673	93.85	45.03	0.751846	10.6971	slide01b_Surface_Pos012_S001_1
2681	94.3	52.81	0	4.4593	slide01b_Surface_Pos012_S001_1
2680	94.47	47.56	10.12	9.90974	slide01b_Surface_Pos012_S001_1
2694	94.76	50.04	6.30171	5.42052	slide01b_Surface_Pos012_S001_1
2701	95.23	54.44	0	18.1593	slide01b_Surface_Pos012_S001_1
2706	95.47	52.31	0	10.5125	slide01b_Surface_Pos012_S001_1
2712	95.77	48.86	0	6.79132	slide01b_Surface_Pos012_S001_1
2718	96.02	46.66	0	11.7167	slide01b_Surface_Pos012_S001_1
2723	96.37	50.9	0	4.46481	slide01b_Surface_Pos012_S001_1
2732	96.68	53.01	0	9.82056	slide01b_Surface_Pos012_S001_1
2738	97.34	49.23	0	12.419	slide01b_Surface_Pos012_S001_1
2739	97.34	54.61	0.279851	13.0793	slide01b_Surface_Pos012_S001_1
2742	97.52	47.07	0	7.63176	slide01b_Surface_Pos012_S001_1
2751	97.87	51.8	0	7.10405	slide01b_Surface_Pos012_S001_1
2764	98.6	53.07	0	9.92333	slide01b_Surface_Pos012_S001_1
2761	98.67	49.77	5.1767	0.0741215	slide01b_Surface_Pos012_S001_1
2765	99.04	47.43	1.12915	3.2832	slide01b_Surface_Pos012_S001_1
2774	99.42	54.25	0	2.14332	slide01b_Surface_Pos012_S001_1
2778	99.55	51.58	0	2.40329	slide01b_Surface_Pos012_S001_1
2781	99.98	45.73	0	0.561768	slide01b_Surface_Pos012_S001_1
2784	100.19	48.81	0	1.78866	slide01b_Surface_Pos012_S001_1
2790	100.59	53.18	0	0	slide01b_Surface_Pos012_S001_1
2795	100.72	50.84	0	0.715524	slide01b_Surface_Pos012_S001_1
2802	101.48	49	0	1.82833	slide01b_Surface_Pos012_S001_1
2798	101.54	46.69	0	0	slide01b_Surface_Pos012_S001_1
2805	101.77	51.54	0	0	slide01b_Surface_Pos012_S001_1
2806	101.99	53.98	0	0	slide01b_Surface_Pos012_S001_1
2810	102.57	47.22	0	0	slide01b_Surface_Pos012_S001_1
2814	102.81	52.19	0	0	slide01b_Surface_Pos012_S001_1
2813	102.93	49.74	0	0	slide01b_Surface_Pos012_S001_1
1	-0.1	45.16	0	6.12108	slide01b_Surface_Pos013_S001_1
4	0.2	47.93	0	0	slide01b_Surface_Pos013_S001_1
6	0.7	51.18	0	17.0943	slide01b_Surface_Pos013_S001_1
7	0.93	46.14	0	0	slide01b_Surface_Pos013_S001_1
10	1.26	49.05	0	2.5597	slide01b_Surface_Pos013_S001_1
14	1.87	51.72	0	0	slide01b_Surface_Pos013_S001_1
15	1.92	45.42	0	3.94409	slide01b_Surface_Pos013_S001_1
17	2.05	54.41	0	18.8921	slide01b_Surface_Pos013_S001_1
18	2.12	48.4	0	9.18674	slide01b_Surface_Pos013_S001_1
24	2.91	51.64	0	4.37514	slide01b_Surface_Pos013_S001_1
25	2.95	53.77	0	8.02432	slide01b_Surface_Pos013_S001_1
26	3	47.04	0	0	slide01b_Surface_Pos013_S001_1
27	3.12	49.85	0	2.10287	slide01b_Surface_Pos013_S001_1
35	3.77	45.44	0.912689	26.7649	slide01b_Surface_Pos013_S001_1
39	4.01	51.84	0	14.5273	slide01b_Surface_Pos013_S001_1
40	4.06	54.78	0	3.74653	slide01b_Surface_Pos013_S001_1
38	4.24	48.6	0.270598	7.60991	slide01b_Surface_Pos013_S001_1
43	4.46	45.37	0	0	slide01b_Surface_Pos013_S001_1
50	5.03	51.15	2.43577	0	slide01b_Surface_Pos013_S001_1
51	5.03	53.48	0	25.0279	slide01b_Surface_Pos013_S001_1
53	5.2	46.98	0	5.14431	slide01b_Surface_Pos013_S001_1
56	5.86	49.59	0	26.4307	slide01b_Surface_Pos013_S001_1
63	6.17	45.4	8.32602	36.1171	slide01b_Surface_Pos013_S001_1
67	6.39	52.76	11.4079	10.5656	slide01b_Surface_Pos013_S001_1
73	7.02	47.74	6.90295	53.1111	slide01b_Surface_Pos013_S001_1
78	7.19	50.83	0.822129	18.6496	slide01b_Surface_Pos013_S001_1
85	7.66	45.07	1.25406	33.4059	slide01b_Surface_Pos013_S001_1
94	7.96	53.38	5.36047	35.7747	slide01b_Surface_Pos013_S001_1
98	8.24	49.07	8.91821	43.6559	slide01b_Surface_Pos013_S001_1
103	8.95	46.73	3.27355	79.8524	slide01b_Surface_Pos013_S001_1
107	8.99	51.4	0	53.7586	slide01b_Surface_Pos013_S001_1
121	9.73	48.96	0	34.9284	slide01b_Surface_Pos013_S001_1
122	9.75	53.85	7.63235	80.6811	slide01b_Surface_Pos013_S001_1
129	10.48	46.08	4.15159	82.5407	slide01b_Surface_Pos013_S001_1
139	10.66	51.29	8.21932	78.6772	slide01b_Surface_Pos013_S001_1
144	11.08	48.49	0	56.0234	slide01b_Surface_Pos013_S001_1
152	11.58	53.66	6.13486	89.8747	slide01b_Surface_Pos013_S001_1
160	12.19	45.1	1.05335	75.5198	slide01b_Surface_Pos013_S001_1
165	12.2	50.69	0	91.2003	slide01b_Surface_Pos013_S001_1
169	12.33	47.68	0	77.0177	slide01b_Surface_Pos013_S001_1
179	13.08	54.08	6.65657	105.661	slide01b_Surface_Pos013_S001_1
190	13.58	48.8	1.65272	64.5055	slide01b_Surface_Pos013_S001_1
191	13.62	51.59	7.46167	122.072	slide01b_Surface_Pos013_S001_1
194	13.64	45.68	4.13132	83.3091	slide01b_Surface_Pos013_S001_1
212	14.78	53.13	0	39.0132	slide01b_Surface_Pos013_S001_1
[truncated: 298 more rows]

## Sheet: dst6x nucleus data
index	x	y	Eve	lacZ	ID
1	4.24	48.05	0	0	slide1a_007_1
4	4.97	50.63	0	0	slide1a_007_1
8	5.3	45.86	0	0	slide1a_007_1
9	5.3	48.46	0	0	slide1a_007_1
10	5.79	52.58	0	0	slide1a_007_1
15	6.19	47.38	0	0	slide1a_007_1
16	6.32	49.79	0	0	slide1a_007_1
18	6.65	54	0	0	slide1a_007_1
21	7	52.16	0	0	slide1a_007_1
24	7.13	47.76	0	0.324245	slide1a_007_1
26	7.43	50.35	0	0	slide1a_007_1
28	7.71	45.7	0	3.21124	slide1a_007_1
30	7.71	54.29	0	0	slide1a_007_1
36	8.16	52.6	0	0	slide1a_007_1
35	8.2	48.23	0	0	slide1a_007_1
38	8.47	50.57	0	0	slide1a_007_1
41	8.75	46.38	0	2.92696	slide1a_007_1
42	8.75	54.99	0	0	slide1a_007_1
52	9.16	52.82	0	0	slide1a_007_1
51	9.28	48.91	0	2.58471	slide1a_007_1
58	9.82	51.04	0	0	slide1a_007_1
57	9.85	45.89	0	4.09992	slide1a_007_1
66	10.33	53.27	0	0	slide1a_007_1
65	10.38	48.9	0	0.948815	slide1a_007_1
72	10.89	51.42	0	0.479772	slide1a_007_1
75	10.94	47.1	4.12718	1.24008	slide1a_007_1
84	11.61	53.57	0	0	slide1a_007_1
86	11.65	49.77	9.17946	2.64938	slide1a_007_1
85	11.93	45.69	15.5548	7.40251	slide1a_007_1
93	12.29	52.14	12.7409	4.66848	slide1a_007_1
98	12.76	48.21	19.0632	2.75342	slide1a_007_1
104	13.04	50.57	9.00897	3.96535	slide1a_007_1
106	13.08	54.72	0	1.49621	slide1a_007_1
110	13.34	45.86	11.5233	12.0772	slide1a_007_1
118	13.63	52.95	9.31805	6.08033	slide1a_007_1
124	14.31	49.44	6.3337	7.21775	slide1a_007_1
130	14.64	47.04	0	6.98573	slide1a_007_1
137	14.75	54.6	11.2197	1.44827	slide1a_007_1
131	14.96	51.58	0.181416	3.97746	slide1a_007_1
151	15.71	48.64	4.43302	0	slide1a_007_1
155	15.91	53.92	10.7946	0	slide1a_007_1
158	16.07	45.86	0	9.70382	slide1a_007_1
165	16.55	51.53	8.64082	2.86751	slide1a_007_1
173	16.94	48.85	0	0	slide1a_007_1
177	17.08	54.69	16.0065	3.44857	slide1a_007_1
183	17.49	46.2	3.04469	0	slide1a_007_1
194	18.02	50.65	3.77587	0.709519	slide1a_007_1
192	18.1	53.19	3.53903	2.74988	slide1a_007_1
200	18.36	48.22	3.35427	2.57122	slide1a_007_1
216	19.34	46.34	9.95995	1.36136	slide1a_007_1
218	19.42	51.83	22.0217	11.2926	slide1a_007_1
224	19.67	49.26	10.0453	7.06478	slide1a_007_1
232	20.08	53.85	21.7837	6.90502	slide1a_007_1
242	20.6	45.76	0	25.0045	slide1a_007_1
248	20.89	50.66	10.1142	25.5145	slide1a_007_1
252	21	48.08	16.2536	39.5478	slide1a_007_1
258	21.24	53.02	12.7523	32.2733	slide1a_007_1
272	22.1	45.74	13.94	10.1498	slide1a_007_1
273	22.21	48.91	13.0986	31.7221	slide1a_007_1
282	22.35	51.45	9.17424	45.5999	slide1a_007_1
283	22.45	53.89	0	26.2105	slide1a_007_1
297	23.23	46.74	15.8987	49.1746	slide1a_007_1
307	23.46	49.53	22.055	37.7865	slide1a_007_1
309	23.54	54.87	0	67.2318	slide1a_007_1
313	23.71	52.31	3.50242	34.9321	slide1a_007_1
327	24.42	45.89	15.5012	62.9547	slide1a_007_1
332	24.56	48.46	27.4784	63.4834	slide1a_007_1
337	24.69	54.02	10.4592	117.338	slide1a_007_1
339	24.87	50.86	27.8518	58.1828	slide1a_007_1
354	25.6	46.1	22.4259	147.148	slide1a_007_1
355	25.64	52.54	23.6364	83.2406	slide1a_007_1
361	25.8	48.6	21.1973	88.3085	slide1a_007_1
381	26.55	50.38	40.2114	66.8764	slide1a_007_1
385	26.66	53.19	52.2072	151.882	slide1a_007_1
387	26.73	47.07	16.2019	86.6803	slide1a_007_1
413	27.65	50.65	55.0531	61.6857	slide1a_007_1
416	27.7	53.26	72.1676	72.7862	slide1a_007_1
412	27.77	48.21	46.0278	58.481	slide1a_007_1
423	28.08	45.96	49.4241	126.769	slide1a_007_1
441	28.67	54.59	176.335	67.6631	slide1a_007_1
439	28.69	51.88	128.056	80.9784	slide1a_007_1
445	28.87	49.48	99.3786	75.8531	slide1a_007_1
450	29.16	47.19	114.435	100.427	slide1a_007_1
470	29.63	53.18	300.25	43.3184	slide1a_007_1
475	29.89	50.65	191.958	46.784	slide1a_007_1
480	30.16	45.69	181.734	82.7401	slide1a_007_1
483	30.32	48.32	207.157	20.6803	slide1a_007_1
496	30.61	53.03	473.908	52.2541	slide1a_007_1
504	31.02	50.51	382.112	36.2756	slide1a_007_1
513	31.28	46.64	362.727	51.4052	slide1a_007_1
525	31.72	52.83	438.027	44.3233	slide1a_007_1
529	31.89	48.72	423.059	93.4575	slide1a_007_1
539	32.14	54.99	405.273	36.849	slide1a_007_1
542	32.27	50.91	444.526	57.4876	slide1a_007_1
552	32.66	46.77	498.965	101.544	slide1a_007_1
567	33.05	53.69	337.402	61.2381	slide1a_007_1
566	33.1	49.07	420.981	94.5999	slide1a_007_1
577	33.47	45.17	462.394	53.77	slide1a_007_1
578	33.48	51.33	295.664	95.6835	slide1a_007_1
590	33.95	47.25	302.347	28.4181	slide1a_007_1
602	34.22	53.09	226.604	75.6943	slide1a_007_1
605	34.4	49.84	206.429	63.9726	slide1a_007_1
625	35.04	45.47	167.557	57.1135	slide1a_007_1
628	35.06	47.75	197.299	34.1232	slide1a_007_1
630	35.2	51.98	141.576	68.0438	slide1a_007_1
641	35.69	54.26	112.667	23.5789	slide1a_007_1
647	35.71	49.65	128.186	33.2348	slide1a_007_1
660	36.25	47.17	142.711	97.0478	slide1a_007_1
665	36.31	51.67	122.317	25.0898	slide1a_007_1
686	36.94	53.73	116.75	34.0856	slide1a_007_1
685	36.96	49.07	117.097	43.6187	slide1a_007_1
697	37.41	51.24	124.937	35.8316	slide1a_007_1
700	37.53	46.39	127.093	106.116	slide1a_007_1
725	38.16	48.81	133.157	36.6508	slide1a_007_1
733	38.4	51.43	165.201	35.4645	slide1a_007_1
729	38.54	53.76	229.868	32.3157	slide1a_007_1
740	38.73	46.79	165.371	56.5319	slide1a_007_1
759	39.37	50.46	341.905	21.1274	slide1a_007_1
764	39.49	48.29	368.122	66.9292	slide1a_007_1
767	39.61	52.71	461.792	43.2733	slide1a_007_1
774	39.75	45.17	328.034	98.9191	slide1a_007_1
798	40.45	49.5	489.48	55.7275	slide1a_007_1
799	40.47	54.32	469.68	79.9809	slide1a_007_1
797	40.55	46.93	422.425	52.3482	slide1a_007_1
802	40.65	51.71	522.5	70.8689	slide1a_007_1
831	41.49	48.88	513.703	92.6289	slide1a_007_1
832	41.57	53.75	487.442	116.484	slide1a_007_1
836	41.7	51.45	521.034	174.362	slide1a_007_1
843	41.94	46.74	466.142	92.3369	slide1a_007_1
864	42.55	50.24	388.404	111.051	slide1a_007_1
870	42.8	52.81	339.467	155.624	slide1a_007_1
875	42.8	48.24	360.937	120.521	slide1a_007_1
904	43.65	50.75	226.477	122.091	slide1a_007_1
900	43.66	46.53	269.859	130.155	slide1a_007_1
905	43.74	54.13	218.792	155.842	slide1a_007_1
913	43.93	48.55	258.414	132.152	slide1a_007_1
933	44.5	52.62	160.935	95.2512	slide1a_007_1
940	44.8	50.15	183.445	95.1048	slide1a_007_1
949	45.11	46.46	187.72	168.863	slide1a_007_1
961	45.42	48.28	185.25	113.136	slide1a_007_1
963	45.51	54.12	168.069	129.995	slide1a_007_1
973	45.56	52.05	154.73	64.6086	slide1a_007_1
991	46.1	50.35	164.385	79.1605	slide1a_007_1
995	46.35	45.63	183.437	112.9	slide1a_007_1
1008	46.63	53.39	228.288	106.438	slide1a_007_1
1001	46.64	48.17	186.764	119.709	slide1a_007_1
1028	47.19	50.95	249.398	112.937	slide1a_007_1
1035	47.36	46.55	281.508	129.376	slide1a_007_1
1046	47.68	53.17	425.348	75.9543	slide1a_007_1
1052	47.86	48.45	383.502	75.3608	slide1a_007_1
1069	48.28	50.88	481.163	67.8122	slide1a_007_1
1073	48.45	46.5	451.277	60.856	slide1a_007_1
1082	48.64	53.95	597.875	76.9262	slide1a_007_1
1093	48.93	48.83	536.409	26.3476	slide1a_007_1
1105	49.33	52.33	516.232	47.5572	slide1a_007_1
1115	49.59	50.45	532.572	103.385	slide1a_007_1
1119	49.71	54.36	503.28	112.107	slide1a_007_1
1118	49.77	46.68	465.432	81.0336	slide1a_007_1
1133	50.09	48.92	529.722	69.001	slide1a_007_1
1146	50.47	52.19	400.724	162.53	slide1a_007_1
1157	50.77	54.36	354.932	108.108	slide1a_007_1
1165	50.92	47.93	378.213	75.7016	slide1a_007_1
1172	51.18	50.45	261.967	131.912	slide1a_007_1
1185	51.54	46.26	277.977	154.442	slide1a_007_1
1194	51.68	52.77	195.578	184.947	slide1a_007_1
1204	52.05	48.69	200.462	83.3286	slide1a_007_1
1207	52.2	54.52	136.646	191.963	slide1a_007_1
1216	52.34	50.98	151.575	90.9567	slide1a_007_1
1226	52.65	45.33	169.239	141.914	slide1a_007_1
1234	52.88	47.4	156.784	119.126	slide1a_007_1
1238	53.05	52.79	145.798	97.2953	slide1a_007_1
1251	53.35	50.64	188.365	122.912	slide1a_007_1
1252	53.45	54.82	126.45	82.4279	slide1a_007_1
1265	53.77	48.7	193.805	71.4123	slide1a_007_1
1275	54.05	46.59	182.779	155.413	slide1a_007_1
1281	54.16	52.78	280.337	56.3916	slide1a_007_1
1294	54.53	50.46	251.16	58.2339	slide1a_007_1
1312	55.08	47.99	288.439	97.4845	slide1a_007_1
1311	55.09	45.62	290.346	73.1555	slide1a_007_1
1317	55.17	52.72	374.886	51.2603	slide1a_007_1
1333	55.62	50.41	384.366	115.184	slide1a_007_1
1346	56	54.62	404.908	70.8304	slide1a_007_1
1351	56.08	46.18	486.636	94.8658	slide1a_007_1
1356	56.19	52.54	427.662	130.304	slide1a_007_1
1352	56.22	48.62	428.122	198.408	slide1a_007_1
1380	56.84	47.14	483.072	97.8494	slide1a_007_1
1381	56.85	50.59	476.428	154.908	slide1a_007_1
1392	57.21	53.41	433.683	188.043	slide1a_007_1
1411	57.75	48.64	393.244	142.383	slide1a_007_1
1410	57.77	46.42	438.633	156.436	slide1a_007_1
1419	57.84	51.09	411.929	144.89	slide1a_007_1
1431	58.25	53.22	377.011	223.335	slide1a_007_1
1447	58.69	49.43	237.705	71.1839	slide1a_007_1
1453	58.79	46.61	259.516	85.2656	slide1a_007_1
1458	59.06	51.67	203.875	172.285	slide1a_007_1
1471	59.29	54.17	225.39	138.567	slide1a_007_1
1476	59.61	47.54	167.788	111.086	slide1a_007_1
1486	59.85	49.68	159.993	80.4284	slide1a_007_1
1497	60.12	51.67	167.738	196.975	slide1a_007_1
1504	60.26	45.8	147.383	217.791	slide1a_007_1
1512	60.43	53.43	152.853	215.514	slide1a_007_1
1523	60.82	48.16	126.445	89.5608	slide1a_007_1
1535	61.09	50.32	141.018	75.9301	slide1a_007_1
1542	61.29	54.68	107.369	175.098	slide1a_007_1
1541	61.31	46.15	142.228	96.6133	slide1a_007_1
1548	61.44	52.32	130.653	150.783	slide1a_007_1
1565	61.98	48.86	157.932	158.338	slide1a_007_1
1577	62.21	45.99	195.108	90.7214	slide1a_007_1
1578	62.34	53.61	102.878	171.46	slide1a_007_1
1587	62.45	51.15	184.24	117.775	slide1a_007_1
1597	62.83	47.55	253.693	103.176	slide1a_007_1
1612	63.25	49.27	309.018	116.646	slide1a_007_1
1621	63.48	53.54	219.618	110.233	slide1a_007_1
1626	63.52	45.95	373.309	144.811	slide1a_007_1
1627	63.53	51.45	283.775	91.8304	slide1a_007_1
1646	64.21	47.59	347.369	118.301	slide1a_007_1
1649	64.28	50.02	308.054	111.545	slide1a_007_1
1663	64.58	45.19	343.528	34.0808	slide1a_007_1
1664	64.6	52.49	292.577	137.552	slide1a_007_1
1670	64.79	54.95	320.202	114.043	slide1a_007_1
1684	65.11	48.66	276.645	158.701	slide1a_007_1
1692	65.5	46.32	200.162	87.7844	slide1a_007_1
1693	65.51	51.05	285.272	143.553	slide1a_007_1
1697	65.65	53.62	258.412	104.4	slide1a_007_1
1717	66.11	48.92	206.298	77.1185	slide1a_007_1
1730	66.5	52.05	228.757	50.3934	slide1a_007_1
1733	66.63	46.96	191.153	136.142	slide1a_007_1
1737	66.84	54.33	188.504	108.7	slide1a_007_1
1753	67.16	45.34	158.687	37.7458	slide1a_007_1
1754	67.23	48.75	207.62	87.9228	slide1a_007_1
1759	67.29	50.74	179.274	74.4674	slide1a_007_1
1771	67.67	53.07	176.749	95.2831	slide1a_007_1
1782	68.03	46.73	136.173	114.827	slide1a_007_1
1794	68.32	48.85	162.334	71.6412	slide1a_007_1
1795	68.45	50.94	153.997	97.5383	slide1a_007_1
1796	68.5	54.98	152.224	62.9977	slide1a_007_1
1810	68.76	52.95	141.359	50.9738	slide1a_007_1
1822	69.24	46.85	198.397	90.8332	slide1a_007_1
1829	69.39	49.57	210.415	222.249	slide1a_007_1
1840	69.63	54.47	159.193	114.512	slide1a_007_1
1839	69.69	51.83	205.215	79.7156	slide1a_007_1
1857	70.27	45.97	363.905	108.495	slide1a_007_1
1858	70.36	48.27	308.193	228.158	slide1a_007_1
1866	70.55	50.38	371.22	144.289	slide1a_007_1
1875	70.65	53.02	300.679	202.998	slide1a_007_1
1895	71.36	45.17	465.667	75.5862	slide1a_007_1
1896	71.39	47.51	467.282	95.8663	slide1a_007_1
1900	71.48	51.2	436.542	293.122	slide1a_007_1
1902	71.66	53.72	398.524	97.4515	slide1a_007_1
1916	72.03	49.37	444.794	243.821	slide1a_007_1
1931	72.39	46.71	444.716	134.554	slide1a_007_1
1933	72.48	51.79	452.281	118.691	slide1a_007_1
1944	72.81	53.91	422.427	141.125	slide1a_007_1
1951	73.08	48.47	357.912	168.127	slide1a_007_1
1958	73.24	45.76	356.105	95.5999	slide1a_007_1
1959	73.35	50.91	368.462	290.061	slide1a_007_1
1970	73.78	53.49	360.655	127.414	slide1a_007_1
1981	74.05	47.03	235.812	209.784	slide1a_007_1
1982	74.12	49.26	272.08	90.9574	slide1a_007_1
1995	74.4	51.45	278.097	75.6081	slide1a_007_1
2007	74.86	53.94	265.289	125.131	slide1a_007_1
2015	75.07	47.28	128.853	69.2328	slide1a_007_1
2018	75.14	49.66	153.39	57.3005	slide1a_007_1
2024	75.44	51.97	163.803	90.1333	slide1a_007_1
2030	75.68	45.48	87.4818	140.056	slide1a_007_1
2047	76.03	48.3	79.8564	150.187	slide1a_007_1
2048	76.1	53.88	145.109	76.0948	slide1a_007_1
2050	76.14	50.54	83.3724	40.3275	slide1a_007_1
2063	76.81	47.01	79.5705	75.112	slide1a_007_1
2068	76.9	45.13	108.481	41.1999	slide1a_007_1
2074	77.03	52.06	67.9337	103.939	slide1a_007_1
2077	77.06	49.61	76.0305	36.4292	slide1a_007_1
2078	77.11	54.19	66.855	53.3753	slide1a_007_1
2097	77.87	47.99	128.638	55.0495	slide1a_007_1
2105	78.07	52.96	73.8555	170.595	slide1a_007_1
2104	78.08	49.92	102.344	91.874	slide1a_007_1
2103	78.15	46.1	242.265	64.7838	slide1a_007_1
2131	78.76	51.26	185.86	114.007	slide1a_007_1
2136	79.11	47.87	304.292	92.5725	slide1a_007_1
2139	79.23	53.24	155.731	139.877	slide1a_007_1
2147	79.62	50.37	292.513	117.923	slide1a_007_1
2160	79.89	46.09	430.956	66.8851	slide1a_007_1
2170	80.16	54.56	202.84	89.9261	slide1a_007_1
2169	80.23	48.8	441.476	64.0013	slide1a_007_1
2173	80.43	52.24	341.491	60.1391	slide1a_007_1
2184	80.82	47.15	505.024	128.988	slide1a_007_1
2196	81.15	50.51	422.227	120.922	slide1a_007_1
2203	81.42	53.52	346.382	140.277	slide1a_007_1
2210	81.7	48.41	529.428	113.793	slide1a_007_1
2209	81.73	46.2	518.34	137.451	slide1a_007_1
2221	82.15	51.74	439.133	122.187	slide1a_007_1
2229	82.36	54.88	425.127	40.4495	slide1a_007_1
2234	82.56	49.66	516.471	237.548	slide1a_007_1
2241	82.83	45.59	498.124	82.2962	slide1a_007_1
2243	83.05	47.68	469.626	117.635	slide1a_007_1
2249	83.09	53.38	468.106	72.4411	slide1a_007_1
2257	83.41	51.41	469.94	83.8545	slide1a_007_1
2265	83.94	49.75	382.043	148.246	slide1a_007_1
2278	84.17	53.54	444.812	89.7041	slide1a_007_1
2274	84.18	45.7	342.333	81.7132	slide1a_007_1
2277	84.23	47.79	361.466	64.4723	slide1a_007_1
2292	84.85	51.59	361.037	130.299	slide1a_007_1
2303	85.14	46.37	269.69	60.967	slide1a_007_1
2304	85.19	49.37	284.303	42.9	slide1a_007_1
2307	85.26	54.02	364.136	95.1247	slide1a_007_1
2321	85.9	47.71	172.579	23.4704	slide1a_007_1
2324	86.03	52.03	281.964	34.2537	slide1a_007_1
2332	86.36	49.69	172.696	50.4266	slide1a_007_1
2336	86.42	54.4	334.342	18.8003	slide1a_007_1
2342	86.89	46.69	109.618	96.9946	slide1a_007_1
2353	87.21	51.21	156.935	12.2103	slide1a_007_1
2361	87.4	53.62	194.964	1.47692	slide1a_007_1
2360	87.52	48.85	89.2371	24.2259	slide1a_007_1
2371	88.04	46.86	71.3441	26.4215	slide1a_007_1
2378	88.37	51.04	103.978	31.8267	slide1a_007_1
2381	88.55	53.27	102.886	12.1696	slide1a_007_1
2390	88.76	45.16	48.0067	20.9026	slide1a_007_1
2393	88.97	48.97	73.0601	9.03102	slide1a_007_1
2399	89.29	46.98	52.9486	2.55586	slide1a_007_1
2404	89.62	51.58	79.3258	7.15475	slide1a_007_1
2408	89.89	53.72	81.179	12.9545	slide1a_007_1
2420	90.12	49.5	51.8916	6.50153	slide1a_007_1
2426	90.53	47.6	27.4961	8.14825	slide1a_007_1
2437	91.06	52.78	49.1214	21.8947	slide1a_007_1
2439	91.11	50.57	37.603	2.67281	slide1a_007_1
2436	91.14	45.52	13.715	2.03475	slide1a_007_1
2449	91.74	47.62	0	11.166	slide1a_007_1
2456	92.02	54.25	9.6104	3.96339	slide1a_007_1
2455	92.18	49.69	12.2758	0	slide1a_007_1
2464	92.18	51.92	11.8338	2.69722	slide1a_007_1
2463	92.3	45.38	1.77508	0	slide1a_007_1
2471	92.93	47.81	0	0	slide1a_007_1
2477	93.05	52.87	0	0.450931	slide1a_007_1
2483	93.27	50.38	0	1.11724	slide1a_007_1
2487	93.81	46.51	0	0.396398	slide1a_007_1
2490	93.84	53.68	0	0	slide1a_007_1
2497	94.13	51.02	0	0	slide1a_007_1
2496	94.23	48.58	0	0	slide1a_007_1
2505	94.74	52.13	0	0.238803	slide1a_007_1
2506	94.79	54.43	0	0	slide1a_007_1
2504	94.8	45.36	0	0	slide1a_007_1
2511	95.11	48.9	0	3.38528	slide1a_007_1
2515	95.56	52.59	0	0	slide1a_007_1
2520	95.7	54.97	0	1.10109	slide1a_007_1
2518	95.72	46.18	0	6.01093	slide1a_007_1
2519	95.8	50.37	0	0	slide1a_007_1
2525	96.11	48	0	0	slide1a_007_1
2529	96.49	51.73	0	0	slide1a_007_1
2530	96.6	53.7	0	0	slide1a_007_1
2531	96.66	45.77	0	0	slide1a_007_1
2537	96.85	49.08	0	0	slide1a_007_1
2542	97.4	50.73	0	0	slide1a_007_1
2544	97.57	47.33	0	0	slide1a_007_1
2545	97.68	52.85	0	0	slide1a_007_1
2549	98.3	50.69	0	0	slide1a_007_1
2547	98.45	48.37	0	0	slide1a_007_1
2548	98.56	45.67	0	0	slide1a_007_1
1	5.42	45.17	0	0	slide1b_001_1
5	5.85	53.68	0	0	slide1b_001_1
4	5.89	51.3	0	0	slide1b_001_1
8	6.42	47.23	0	0	slide1b_001_1
9	6.59	50.17	0	4.15563	slide1b_001_1
11	6.69	53.05	0	0	slide1b_001_1
18	7.13	46.02	0	0	slide1b_001_1
19	7.23	48.58	0	0.661975	slide1b_001_1
21	7.41	54.46	0	0	slide1b_001_1
20	7.43	51.12	0	0	slide1b_001_1
30	8.01	52.69	0	0	slide1b_001_1
26	8.02	45.1	0	2.46865	slide1b_001_1
29	8.14	47.35	0	0	slide1b_001_1
33	8.3	49.79	0	0	slide1b_001_1
35	8.4	54.6	2.68147	0	slide1b_001_1
42	8.92	51.74	3.93346	0	slide1b_001_1
44	9	46.23	0	6.6986	slide1b_001_1
46	9.18	49.01	2.27532	0	slide1b_001_1
47	9.33	54.37	0	0	slide1b_001_1
58	10.01	47.36	1.93592	0	slide1b_001_1
59	10.15	50.27	10.0907	0	slide1b_001_1
61	10.17	53.1	13.6843	0	slide1b_001_1
72	10.85	45.33	9.07787	0	slide1b_001_1
75	11.08	47.8	12.4426	0	slide1b_001_1
76	11.38	52.06	6.42958	0	slide1b_001_1
83	11.55	49.96	29.8773	0.147849	slide1b_001_1
79	11.57	54.52	16.1417	0	slide1b_001_1
90	12.14	45.42	24.8658	7.05543	slide1b_001_1
95	12.28	47.92	50.23	0	slide1b_001_1
103	12.91	52.91	21.6482	2.42445	slide1b_001_1
102	12.96	50.55	11.1415	0.104932	slide1b_001_1
115	13.61	45.94	32.0058	0	slide1b_001_1
116	13.66	48.23	15.3558	2.89192	slide1b_001_1
126	14.13	54.14	1.08013	0	slide1b_001_1
131	14.46	51.93	14.7883	3.44572	slide1b_001_1
133	14.58	49.64	0.791713	0.832169	slide1b_001_1
140	15.03	45.69	4.32248	7.47978	slide1b_001_1
151	15.54	53.39	11.5552	13.1754	slide1b_001_1
152	15.58	47.75	1.21016	0.168225	slide1b_001_1
157	15.79	50.69	11.027	7.24708	slide1b_001_1
171	16.74	46.06	34.8311	1.09164	slide1b_001_1
173	16.81	48.86	7.48972	6.05178	slide1b_001_1
174	16.84	54.43	1.54149	0.501822	slide1b_001_1
177	17.11	51.96	7.21853	7.75796	slide1b_001_1
199	18.16	54.75	0	0	slide1b_001_1
198	18.21	50.34	16.7578	14.156	slide1b_001_1
197	18.24	47.8	37.2657	5.24875	slide1b_001_1
200	18.29	45.27	25.9756	3.92313	slide1b_001_1
204	18.67	52.56	10.2879	7.10297	slide1b_001_1
227	19.59	46.64	8.32445	5.46068	slide1b_001_1
231	19.66	49.23	25.1892	13.5576	slide1b_001_1
241	20.16	51.5	10.1401	14.1491	slide1b_001_1
245	20.47	53.97	0	5.86545	slide1b_001_1
255	20.83	47.34	21.1249	6.2711	slide1b_001_1
261	21.21	49.66	14.502	1.80874	slide1b_001_1
269	21.42	52.31	14.334	15.4725	slide1b_001_1
280	22.05	54.22	16.1486	16.1546	slide1b_001_1
284	22.16	46.56	24.8146	9.49474	slide1b_001_1
289	22.45	48.76	20.504	37.1683	slide1b_001_1
291	22.52	51.21	13.2118	17.9014	slide1b_001_1
314	23.43	54.09	0	32.9176	slide1b_001_1
318	23.61	46.94	15.3353	29.1335	slide1b_001_1
323	23.72	51.9	12.2419	13.119	slide1b_001_1
322	23.76	49.41	23.0377	19.0714	slide1b_001_1
346	24.71	53.59	5.10612	40.4265	slide1b_001_1
354	24.95	46.5	10.6852	56.2245	slide1b_001_1
355	24.95	51.05	4.64702	81.2988	slide1b_001_1
357	25.01	48.78	7.20613	42.0463	slide1b_001_1
379	25.84	52.51	3.25091	21.7173	slide1b_001_1
386	26.04	47.55	2.92647	14.132	slide1b_001_1
391	26.21	50.04	0	31.1623	slide1b_001_1
399	26.6	45.54	30.2843	18.7203	slide1b_001_1
402	26.68	53.96	29.8038	49.2169	slide1b_001_1
414	27.1	48.25	19.3771	54.442	slide1b_001_1
412	27.11	51.29	0	24.6194	slide1b_001_1
429	27.72	46.13	22.6985	74.5829	slide1b_001_1
436	27.75	53.22	22.4226	100.916	slide1b_001_1
439	28.04	48.99	34.9785	31.5339	slide1b_001_1
450	28.4	51.18	35.9434	89.6067	slide1b_001_1
458	28.79	46.69	37.2615	24.777	slide1b_001_1
462	28.81	53.32	77.9748	55.1419	slide1b_001_1
474	29.16	49.06	56.2273	76.637	slide1b_001_1
489	29.66	51.3	143.109	46.233	slide1b_001_1
493	29.77	53.81	231.244	87.0374	slide1b_001_1
494	29.93	46.7	75.309	11.488	slide1b_001_1
510	30.24	48.7	172.587	63.3857	slide1b_001_1
522	30.76	52.32	407.222	42.2508	slide1b_001_1
525	30.94	50.27	421.63	53.8493	slide1b_001_1
537	31.07	46.33	308.602	68.1889	slide1b_001_1
531	31.09	54.44	484.474	60.7009	slide1b_001_1
551	31.65	48.12	515.777	31.3633	slide1b_001_1
559	31.89	52.44	520.899	14.0573	slide1b_001_1
566	32.02	50.22	515.267	76.9723	slide1b_001_1
569	32.3	46.11	518.983	47.9048	slide1b_001_1
587	32.81	53.4	518.044	21.6363	slide1b_001_1
596	32.95	50.75	513.448	10.8128	slide1b_001_1
595	32.99	48.35	533.284	16.4606	slide1b_001_1
618	33.47	46.2	499.262	48.2729	slide1b_001_1
626	33.85	51.92	325.399	19.5844	slide1b_001_1
627	33.95	54.15	253.644	49.1726	slide1b_001_1
630	34.08	49.55	340.526	6.85167	slide1b_001_1
642	34.35	47.31	293.53	28.098	slide1b_001_1
655	34.92	51.05	205.916	31.2268	slide1b_001_1
660	34.99	53.44	174.158	17.4136	slide1b_001_1
672	35.33	48.34	159.333	0	slide1b_001_1
681	35.61	45.74	124.01	12.7198	slide1b_001_1
685	35.87	54.65	97.2008	36.8772	slide1b_001_1
694	36.06	51.96	88.8595	29.2406	slide1b_001_1
693	36.1	49.81	88.7935	15.0612	slide1b_001_1
706	36.42	47.41	75.7329	0	slide1b_001_1
720	36.92	53.23	77.0955	18.2516	slide1b_001_1
731	37.27	48.7	65.9923	8.10169	slide1b_001_1
732	37.31	50.83	50.3465	9.18595	slide1b_001_1
752	37.74	46.57	37.4338	4.26351	slide1b_001_1
756	37.93	53.91	59.9587	14.6327	slide1b_001_1
767	38.39	51.7	50.2221	12.3744	slide1b_001_1
770	38.4	49.22	53.8161	18.1271	slide1b_001_1
784	38.98	46.98	94.4476	11.5539	slide1b_001_1
799	39.34	53.32	247.122	0.622109	slide1b_001_1
807	39.53	48.88	177.28	28.0061	slide1b_001_1
804	39.54	51.08	173.624	18.5871	slide1b_001_1
822	40.1	45.09	291.952	55.7186	slide1b_001_1
834	40.48	47.21	426.608	65.474	slide1b_001_1
839	40.52	49.86	443.771	50.339	slide1b_001_1
840	40.57	52.53	439.624	28.4047	slide1b_001_1
849	40.93	54.55	431.317	23.6204	slide1b_001_1
859	41.2	45.14	475.227	22.0717	slide1b_001_1
869	41.49	48.04	482.564	30.8186	slide1b_001_1
874	41.57	50.29	474	42.6656	slide1b_001_1
878	41.76	52.67	415.617	18.452	slide1b_001_1
891	42.32	46.38	394.591	79.8003	slide1b_001_1
906	42.57	54.22	288.031	28.6976	slide1b_001_1
905	42.6	50.94	302.604	16.5506	slide1b_001_1
910	42.67	48.49	364.506	58.8559	slide1b_001_1
934	43.43	45.71	264.83	133.657	slide1b_001_1
935	43.54	52.32	146.305	18.5088	slide1b_001_1
942	43.65	54.51	141.244	76.4166	slide1b_001_1
941	43.75	49.99	140.159	24.6102	slide1b_001_1
946	43.79	47.91	194.101	58.1973	slide1b_001_1
974	44.6	53	94.9942	13.5765	slide1b_001_1
973	44.61	46.25	122.25	52.5365	slide1b_001_1
977	44.84	50.6	91.1382	20.0417	slide1b_001_1
992	45.18	48.31	75.0539	13.2525	slide1b_001_1
993	45.18	54.84	66.9383	17.5869	slide1b_001_1
1009	45.61	45.34	61.072	35.0243	slide1b_001_1
1013	45.76	52.09	78.5226	2.73098	slide1b_001_1
1023	46.13	49.78	96.7619	9.46344	slide1b_001_1
1026	46.23	54.06	138.135	20.0553	slide1b_001_1
1035	46.46	47.33	103.679	6.97353	slide1b_001_1
1049	46.6	45.13	97.1099	20.372	slide1b_001_1
1054	46.97	51.57	208.598	17.781	slide1b_001_1
1066	47.28	53.83	336.874	32.403	slide1b_001_1
1068	47.38	49.07	298.396	17.1223	slide1b_001_1
1086	47.87	46.77	372.387	53.3406	slide1b_001_1
1097	48.2	51.08	481.703	18.7829	slide1b_001_1
1102	48.27	53.6	503.436	109.548	slide1b_001_1
1108	48.56	48.68	519.046	33.5756	slide1b_001_1
1135	49.27	46.01	498.701	21.2226	slide1b_001_1
1146	49.31	52.96	447.251	71.0732	slide1b_001_1
1149	49.47	50.53	422.359	34.404	slide1b_001_1
1152	49.69	48.03	432.984	20.6192	slide1b_001_1
1181	50.4	52.19	270.647	68.1708	slide1b_001_1
1187	50.65	46.73	315.324	57.0222	slide1b_001_1
1188	50.71	49.56	235.298	23.2437	slide1b_001_1
1202	51.14	53.48	117.345	12.5744	slide1b_001_1
1220	51.56	51	94.0058	28.0522	slide1b_001_1
1225	51.71	48.7	115.766	15.5574	slide1b_001_1
1229	51.79	46.38	104.855	35.3125	slide1b_001_1
1234	52.1	53.12	84.0703	81.8105	slide1b_001_1
1259	52.84	51.09	55.5984	28.524	slide1b_001_1
1264	52.93	54.38	47.2474	42.8068	slide1b_001_1
1269	52.94	46.48	60.9203	45.7634	slide1b_001_1
1270	52.94	48.78	64.1557	32.1716	slide1b_001_1
1298	53.91	52.81	106.015	68.0767	slide1b_001_1
1302	53.98	48.08	148.151	62.6083	slide1b_001_1
1306	54.06	54.85	154.498	40.0666	slide1b_001_1
1313	54.15	50.77	148.796	60.2381	slide1b_001_1
1325	54.61	46.22	225.911	121.508	slide1b_001_1
1342	55.04	49.48	289.102	43.1815	slide1b_001_1
1346	55.21	51.9	309.679	43.6411	slide1b_001_1
1350	55.31	54.26	274.613	18.6214	slide1b_001_1
1365	55.64	47.63	358.97	88.6249	slide1b_001_1
1382	56.22	50.28	397.375	38.7269	slide1b_001_1
1383	56.23	53.28	445.859	13.3244	slide1b_001_1
1394	56.49	46.11	471.672	41.9766	slide1b_001_1
1410	56.91	48.26	416.641	88.5436	slide1b_001_1
1412	57.15	51.71	447.75	59.004	slide1b_001_1
1416	57.43	53.93	378.155	14.6215	slide1b_001_1
1436	57.57	45.23	368.975	56.4302	slide1b_001_1
1437	57.73	50.02	436.038	18.4193	slide1b_001_1
1443	57.9	47.16	337.745	36.5763	slide1b_001_1
1453	58.35	52.4	281.248	35.355	slide1b_001_1
1466	58.67	49.16	190.871	84.4382	slide1b_001_1
1479	58.89	54.53	147.898	23.055	slide1b_001_1
1486	59.23	47.01	105.662	57.4102	slide1b_001_1
1487	59.27	51.29	114.778	40.4699	slide1b_001_1
1513	59.91	54.04	78.7201	79.3178	slide1b_001_1
1512	59.93	49.26	54.338	86.2313	slide1b_001_1
1526	60.32	46.69	62.0872	60.2719	slide1b_001_1
1527	60.33	51.96	50.7159	82.8177	slide1b_001_1
1547	60.93	49.77	40.7541	30.0745	slide1b_001_1
1551	61.21	53.34	15.8922	32.5193	slide1b_001_1
1560	61.3	47.9	51.9877	91.7064	slide1b_001_1
1569	61.45	45.75	82.7038	40.8244	slide1b_001_1
1574	61.6	51.23	61.2774	63.1685	slide1b_001_1
1580	62.02	54.78	57.6075	33.3652	slide1b_001_1
1591	62.3	49.46	125.569	32.4675	slide1b_001_1
1601	62.52	47.09	221.174	7.18792	slide1b_001_1
1602	62.56	52.44	137.359	117.828	slide1b_001_1
1627	63.31	54.07	234.703	106.116	slide1b_001_1
1635	63.41	48.69	198.946	25.1533	slide1b_001_1
1634	63.46	45.69	264.068	7.50931	slide1b_001_1
1636	63.48	50.99	212.989	34.4538	slide1b_001_1
1668	64.42	48.03	230.05	67.3467	slide1b_001_1
1669	64.47	52.65	309.532	88.4863	slide1b_001_1
1670	64.48	54.88	298.911	28.0215	slide1b_001_1
1674	64.52	45.67	247.73	58.3161	slide1b_001_1
1675	64.59	50.35	227.544	51.6039	slide1b_001_1
1703	65.54	47.04	166.743	54.1323	slide1b_001_1
1704	65.58	53.8	204.208	45.513	slide1b_001_1
1712	65.66	49.44	152.009	60.1838	slide1b_001_1
1715	65.76	45.02	151.365	71.5896	slide1b_001_1
1716	65.79	51.55	126.283	106.479	slide1b_001_1
1748	66.53	48.14	109.601	67.8154	slide1b_001_1
1750	66.78	53.02	85.9615	48.2121	slide1b_001_1
1758	66.96	50.6	68.1742	69.579	slide1b_001_1
1768	67.37	46.52	37.3145	66.4657	slide1b_001_1
1784	67.72	48.51	46.6941	85.8791	slide1b_001_1
1789	67.83	54.74	56.1711	44.6699	slide1b_001_1
1794	67.96	52.62	63.9519	52.044	slide1b_001_1
1799	68.26	50.7	45.1384	29.9537	slide1b_001_1
1816	68.6	46.33	110.208	43.2599	slide1b_001_1
1821	68.9	48.51	99.5211	74.9714	slide1b_001_1
1830	69	54.34	33.7951	30.0024	slide1b_001_1
1845	69.51	50.68	117.996	54.5442	slide1b_001_1
1841	69.52	52.77	57.3475	36.7694	slide1b_001_1
1852	69.78	46.84	213.322	84.1765	slide1b_001_1
1870	70.42	54.81	89.1395	25.6315	slide1b_001_1
1869	70.5	49.2	298.377	53.0514	slide1b_001_1
1882	70.59	51.64	211.282	37.6821	slide1b_001_1
1890	70.97	47.2	318.53	29.4843	slide1b_001_1
1898	71.28	53.28	198.657	48.0665	slide1b_001_1
1919	71.73	49.41	337.414	67.8178	slide1b_001_1
1920	71.9	51.58	312.965	72.7943	slide1b_001_1
1924	71.93	46.47	384.582	155.498	slide1b_001_1
1946	72.68	54.07	262.784	29.8377	slide1b_001_1
1950	72.74	48.44	303.644	67.4133	slide1b_001_1
1955	72.86	50.64	290.628	62.6755	slide1b_001_1
1960	72.93	45.84	267.051	115.483	slide1b_001_1
1970	73.54	52.83	210.124	54.7584	slide1b_001_1
1987	73.83	49.49	196.031	51.3504	slide1b_001_1
1979	73.85	47.52	168.1	98.9898	slide1b_001_1
1992	73.92	54.89	244.172	3.80747	slide1b_001_1
1995	74.14	45.43	112.418	39.0263	slide1b_001_1
1999	74.21	51.48	180.714	32.5367	slide1b_001_1
2020	74.92	49.26	105.817	45.6576	slide1b_001_1
2021	74.96	54.16	194.591	5.52417	slide1b_001_1
2026	75.13	46.87	80.9086	32.8524	slide1b_001_1
2034	75.33	51.64	91.3405	52.5927	slide1b_001_1
2052	76.05	49.23	46.2959	40.4039	slide1b_001_1
2055	76.05	53.37	91.2147	41.6464	slide1b_001_1
2060	76.21	47.29	37.4782	17.6545	slide1b_001_1
2069	76.45	45.45	32.3846	20.1834	slide1b_001_1
2079	76.66	51.43	42.2402	62.979	slide1b_001_1
2092	77.39	47.33	47.8209	20.3651	slide1b_001_1
2093	77.4	49.43	26.8818	11.4769	slide1b_001_1
2094	77.43	53.52	32.0858	15.7642	slide1b_001_1
2107	77.6	45.38	45.2966	31.2365	slide1b_001_1
2118	78.01	51.54	2.99951	14.7525	slide1b_001_1
2130	78.52	48.16	105.72	15.7785	slide1b_001_1
2137	78.66	50	40.0522	1.07619	slide1b_001_1
2138	78.71	53.54	4.11655	5.2645	slide1b_001_1
2149	78.93	46.51	180.381	31.6586	slide1b_001_1
2158	79.33	52.02	49.9633	24.1632	slide1b_001_1
2169	79.69	48.37	177.891	18.9659	slide1b_001_1
2176	79.89	54.34	46.0765	0	slide1b_001_1
2175	79.91	50.47	133.89	53.2822	slide1b_001_1
2185	80.25	46.52	285.093	14.0861	slide1b_001_1
2198	80.68	52.69	180.729	20.5368	slide1b_001_1
2204	80.74	49.28	242.529	16.9193	slide1b_001_1
2213	81.27	47.79	325.414	25.5753	slide1b_001_1
2214	81.28	54.55	144.25	8.95512	slide1b_001_1
2220	81.35	51.27	217.713	32.0019	slide1b_001_1
2225	81.39	46	369.506	93.836	slide1b_001_1
2237	81.91	49.43	335.672	79.6854	slide1b_001_1
2244	82.27	52.95	279.846	15.384	slide1b_001_1
2252	82.45	46.77	343.011	31.8705	slide1b_001_1
2259	82.69	51.06	368.651	77.3307	slide1b_001_1
2260	82.71	54.97	254.819	26.283	slide1b_001_1
2267	82.93	49.06	324.527	66.41	slide1b_001_1
2277	83.29	45.36	280.59	58.5825	slide1b_001_1
2283	83.57	47.87	259.737	49.7747	slide1b_001_1
2292	83.69	51.92	296.135	54.8566	slide1b_001_1
2286	83.71	53.88	350.466	16.2793	slide1b_001_1
2307	84.43	50.57	263.648	48.4892	slide1b_001_1
2311	84.44	46.75	170.571	31.6374	slide1b_001_1
2316	84.68	48.88	181.183	37.3252	slide1b_001_1
2321	84.85	52.92	279.404	51.0052	slide1b_001_1
2336	85.49	46.82	115.092	62.4772	slide1b_001_1
2344	85.68	50.5	155.558	42.0227	slide1b_001_1
2347	85.74	52.18	195.755	11.7755	slide1b_001_1
2346	85.78	48.72	90.9082	29.1122	slide1b_001_1
2360	86.2	54.26	214.209	21.2518	slide1b_001_1
2368	86.52	46.6	70.4713	48.6323	slide1b_001_1
2374	86.76	48.72	54.7819	75.2185	slide1b_001_1
2375	86.76	52.3	118.41	7.65923	slide1b_001_1
2383	87.06	50.64	61.0654	47.3392	slide1b_001_1
2393	87.48	54.16	88.3997	17.2739	slide1b_001_1
2397	87.52	46.58	33.2926	28.9716	slide1b_001_1
2404	87.8	48.44	41.417	16.9676	slide1b_001_1
2408	88.05	52.53	63.7838	9.04608	slide1b_001_1
2412	88.13	50.41	34.8322	6.41294	slide1b_001_1
2422	88.36	45.73	17.9003	46.6853	slide1b_001_1
2427	88.74	54.8	74.6374	11.7471	slide1b_001_1
2430	88.74	48.41	20.1488	15.1142	slide1b_001_1
2437	89.04	52.05	17.2136	37.794	slide1b_001_1
2441	89.16	50.09	14.5778	24.0836	slide1b_001_1
2444	89.29	47.36	16.8402	39.638	slide1b_001_1
2443	89.35	45.41	8.80501	21.2331	slide1b_001_1
2451	89.72	53.66	23.4917	10.6987	slide1b_001_1
2465	90	51.59	8.4723	13.6794	slide1b_001_1
2468	90.17	49.55	10.4874	30.2227	slide1b_001_1
2470	90.33	47.72	4.68678	13.5849	slide1b_001_1
2471	90.34	45.19	7.26962	6.6545	slide1b_001_1
2483	90.87	53.3	7.84842	6.68413	slide1b_001_1
2489	91	51.34	2.5222	1.99459	slide1b_001_1
2488	91.16	46.45	1.8303	5.45212	slide1b_001_1
2497	91.53	49.86	0	17.7987	slide1b_001_1
2506	91.96	48.25	3.33015	4.00483	slide1b_001_1
2509	92	54.54	0	5.359	slide1b_001_1
2508	92.08	52.57	0	2.49926	slide1b_001_1
2518	92.18	46.13	1.34777	6.71297	slide1b_001_1
2528	92.86	49.93	0	0	slide1b_001_1
2534	93.11	51.64	0	0.962497	slide1b_001_1
2537	93.15	48.05	0	4.70627	slide1b_001_1
2540	93.31	46.03	2.34324	5.45428	slide1b_001_1
2541	93.43	53.32	0	0	slide1b_001_1
2553	94.08	49.23	0	10.2393	slide1b_001_1
2558	94.36	51.28	0	3.40683	slide1b_001_1
2559	94.37	45.69	0	0.00757949	slide1b_001_1
2566	94.69	53.1	0	2.76504	slide1b_001_1
2564	94.73	47.65	0	3.15248	slide1b_001_1
2577	95.24	49.8	0	2.03524	slide1b_001_1
2585	95.58	46.41	1.27454	0	slide1b_001_1
2590	95.92	52.81	0	2.90934	slide1b_001_1
2586	96.02	54.94	0	5.14087	slide1b_001_1
2595	96.23	51.03	0	14.4976	slide1b_001_1
2594	96.26	48.7	0	0	slide1b_001_1
2596	96.42	45.13	0	0	slide1b_001_1
2607	96.95	47.21	0	2.52496	slide1b_001_1
2611	97.21	52.91	0	2.73246	slide1b_001_1
2610	97.3	50.48	0	0	slide1b_001_1
2614	97.54	45.17	0	0	slide1b_001_1
2620	97.81	48.19	0	0	slide1b_001_1
2623	98.2	51.5	0	4.5602	slide1b_001_1
2624	98.21	53.84	0	0	slide1b_001_1
2626	98.32	46.73	0	0	slide1b_001_1
2631	98.81	49.17	0	0.90255	slide1b_001_1
2634	99.08	54.06	0	0.299931	slide1b_001_1
2633	99.14	51.74	0	4.22365	slide1b_001_1
2632	99.24	45.82	0	0	slide1b_001_1
2639	100.11	49.7	0	0	slide1b_001_1
2640	100.32	53.38	0	0	slide1b_001_1
1	-2.44	51.59	15.0095	14.0767	slide1b_005_1
3	-1.77	49.01	14.7429	14.638	slide1b_005_1
5	-1.05	46.21	17.6085	13.4799	slide1b_005_1
7	-0.82	51.84	24.5609	15.6501	slide1b_005_1
11	-0.35	54.39	15.9306	16.025	slide1b_005_1
10	-0.34	48.55	20.0552	18.5732	slide1b_005_1
15	0.57	50.93	25.0739	12.4314	slide1b_005_1
18	1.02	48.11	30.5766	14.5012	slide1b_005_1
19	1.07	45.58	22.1249	15.3082	slide1b_005_1
20	1.1	53.48	18.3395	14.1525	slide1b_005_1
25	1.8	50.53	25.7159	9.43499	slide1b_005_1
32	2.49	46.62	19.6017	21.1235	slide1b_005_1
34	2.73	52.52	25.2336	18.5516	slide1b_005_1
35	2.92	49.14	22.3772	11.3377	slide1b_005_1
45	3.9	50.89	28.6271	15.3011	slide1b_005_1
46	4.06	47.88	31.2355	11.3731	slide1b_005_1
47	4.09	53.72	25.299	9.03367	slide1b_005_1
55	5.04	46.22	32.869	11.1785	slide1b_005_1
56	5.14	51.78	32.443	11.6877	slide1b_005_1
59	5.55	48.88	25.0669	11.2736	slide1b_005_1
68	6.05	53.71	33.8453	13.4245	slide1b_005_1
70	6.4	51.07	26.4658	9.99194	slide1b_005_1
69	6.41	46.42	27.3024	13.782	slide1b_005_1
77	7.21	48.85	30.0343	8.64801	slide1b_005_1
82	7.43	54.08	27.8881	7.25869	slide1b_005_1
88	7.81	51.5	23.1541	8.36126	slide1b_005_1
89	8.04	45.98	23.7631	12.8511	slide1b_005_1
94	8.67	48.24	25.5489	11.4118	slide1b_005_1
98	8.84	53.81	25.0003	2.50743	slide1b_005_1
103	9.24	50.93	25.9176	3.75825	slide1b_005_1
105	9.47	45.19	21.7348	26.159	slide1b_005_1
111	10.11	47.97	15.7956	5.29688	slide1b_005_1
116	10.3	53.99	16.2123	0.119599	slide1b_005_1
122	10.7	50.79	28.5734	4.72134	slide1b_005_1
123	10.97	45.31	18.8927	0.345507	slide1b_005_1
134	11.73	52.43	19.2502	3.66552	slide1b_005_1
132	11.76	48.19	24.0708	8.29128	slide1b_005_1
145	12.69	45.58	14.0465	7.99961	slide1b_005_1
150	12.92	50.33	11.327	0	slide1b_005_1
152	13.01	53.85	12.2587	0.679005	slide1b_005_1
160	13.75	47.73	12.0542	1.87755	slide1b_005_1
169	14.33	52.71	0	0	slide1b_005_1
174	14.63	50.21	16.0365	0	slide1b_005_1
178	14.84	45.43	13.4559	8.3653	slide1b_005_1
189	15.55	54.18	13.1426	0	slide1b_005_1
186	15.56	47.82	6.5978	1.92539	slide1b_005_1
197	16.14	50.88	4.06497	0	slide1b_005_1
204	16.51	45.33	6.843	0	slide1b_005_1
211	16.92	53.53	2.35516	0	slide1b_005_1
214	17.05	48.19	3.86544	5.92972	slide1b_005_1
225	17.73	50.82	7.91339	4.34817	slide1b_005_1
229	17.96	46.08	3.75844	0	slide1b_005_1
235	18.25	53.47	0	0	slide1b_005_1
240	18.67	48.75	0	3.44099	slide1b_005_1
255	19.4	51.18	0	0	slide1b_005_1
250	19.42	46.04	0.299242	0	slide1b_005_1
268	20.15	53.56	0	4.56847	slide1b_005_1
267	20.18	48.22	0	5.06802	slide1b_005_1
279	20.94	50.76	0.883749	0	slide1b_005_1
290	21.43	46.85	0	13.3955	slide1b_005_1
291	21.52	53.96	0	8.68128	slide1b_005_1
305	22.25	49.51	0	0	slide1b_005_1
315	22.8	54.82	0	56.3175	slide1b_005_1
314	22.86	51.91	0.483119	22.3351	slide1b_005_1
321	23.08	47.2	0	10.923	slide1b_005_1
339	23.93	53.51	0	81.5037	slide1b_005_1
338	24.01	49.96	0	38.8932	slide1b_005_1
348	24.53	47.28	0	38.49	slide1b_005_1
364	25.07	52.5	6.44542	124.799	slide1b_005_1
365	25.32	49.85	10.2016	53.0313	slide1b_005_1
378	25.88	47.23	10.1253	80.6045	slide1b_005_1
388	26.4	51.97	11.864	167.259	slide1b_005_1
392	26.6	54.41	41.2058	96.5668	slide1b_005_1
395	26.69	49.09	1.07127	57.3792	slide1b_005_1
403	26.94	45.56	17.6815	59.6732	slide1b_005_1
416	27.6	50.59	24.3448	125.359	slide1b_005_1
425	27.94	53.25	84.9023	52.9284	slide1b_005_1
424	27.95	47.91	29.0939	94.1468	slide1b_005_1
430	28.12	45.13	24.9675	39.8222	slide1b_005_1
445	28.58	50.92	91.2118	95.4314	slide1b_005_1
453	29.02	54.33	301.779	73.6621	slide1b_005_1
457	29.19	48.75	129.134	82.9208	slide1b_005_1
460	29.37	46.05	106.283	126.951	slide1b_005_1
466	29.63	51.89	313.257	64.4149	slide1b_005_1
481	30.27	49.26	424.933	104.056	slide1b_005_1
482	30.27	54.41	605.65	51.8025	slide1b_005_1
491	30.53	46.32	387.631	84.8813	slide1b_005_1
495	30.82	51.42	609.562	57.8031	slide1b_005_1
505	31.34	48.91	590.702	117.571	slide1b_005_1
514	31.52	53.7	609.182	108.176	slide1b_005_1
519	31.76	46.22	608.658	71.7232	slide1b_005_1
527	32.08	51.25	601.365	62.5079	slide1b_005_1
539	32.64	48.25	617.946	51.5117	slide1b_005_1
540	32.71	54.19	462.343	64.9657	slide1b_005_1
552	33.08	45.69	619.352	32.2897	slide1b_005_1
553	33.16	50.4	581.699	83.6348	slide1b_005_1
564	33.67	52.67	400.737	43.7431	slide1b_005_1
569	33.94	47.77	482.839	47.8642	slide1b_005_1
583	34.43	50.56	216.138	20.2925	slide1b_005_1
594	34.84	53.75	107.606	57.714	slide1b_005_1
600	35.21	48.41	162.242	0.857566	slide1b_005_1
607	35.56	46.09	158.607	41.0693	slide1b_005_1
612	35.72	51.07	88.8214	52.9837	slide1b_005_1
623	35.98	53.69	59.0652	13.8743	slide1b_005_1
637	36.56	49.01	89.8954	4.49021	slide1b_005_1
643	36.82	46.45	60.2538	35.7551	slide1b_005_1
644	36.97	52.29	85.3497	29.0631	slide1b_005_1
669	37.88	50.74	123.604	74.8855	slide1b_005_1
668	37.98	48.19	85.9613	47.8668	slide1b_005_1
678	38.14	53.75	252.824	25.7329	slide1b_005_1
677	38.24	45.6	104.022	38.5416	slide1b_005_1
699	39.08	50.2	342.221	54.8803	slide1b_005_1
707	39.3	52.55	581.451	48.4393	slide1b_005_1
706	39.4	47.53	178.186	21.8484	slide1b_005_1
716	39.54	54.96	534.953	102.535	slide1b_005_1
719	39.76	45.02	362.311	76.3998	slide1b_005_1
733	40.37	49.51	490.36	40.9628	slide1b_005_1
738	40.59	52.11	559.933	24.1201	slide1b_005_1
746	40.78	46.72	583.019	13.0169	slide1b_005_1
750	40.87	54.65	539.374	26.3237	slide1b_005_1
769	41.67	48.88	606.873	83.7478	slide1b_005_1
771	41.72	51.85	533.847	47.7208	slide1b_005_1
782	42.07	54.19	410.757	27.2406	slide1b_005_1
781	42.08	46.22	550.586	27.2686	slide1b_005_1
797	42.75	50.49	461.373	83.6722	slide1b_005_1
805	43.18	47.6	470.206	28.0376	slide1b_005_1
812	43.26	53.12	353.367	66.0001	slide1b_005_1
827	43.8	50.54	264.989	45.8224	slide1b_005_1
843	44.21	46.05	325.347	6.43794	slide1b_005_1
848	44.45	53.99	119.117	24.58	slide1b_005_1
847	44.47	48.41	229.627	30.0184	slide1b_005_1
854	44.86	51.64	115.893	29.8589	slide1b_005_1
880	45.52	49.24	111.887	49.4779	slide1b_005_1
879	45.55	46.17	48.0844	0	slide1b_005_1
886	45.7	54.04	43.4663	5.08515	slide1b_005_1
900	46.31	51.21	72.0182	53.3332	slide1b_005_1
909	46.63	48.14	62.7628	43.926	slide1b_005_1
914	46.81	53.84	110.54	23.0484	slide1b_005_1
913	46.86	45.58	83.0451	1.54149	slide1b_005_1
928	47.46	49.72	349.55	77.8596	slide1b_005_1
940	47.71	52.17	588.993	90.7988	slide1b_005_1
944	47.94	47.24	370.77	54.2346	slide1b_005_1
945	48.01	54.98	591.18	82.8224	slide1b_005_1
968	48.62	50.45	631.151	72.1317	slide1b_005_1
973	48.89	53.12	640.408	258.15	slide1b_005_1
976	49.11	45.55	607.787	4.83847	slide1b_005_1
980	49.14	48.03	623.479	50.7416	slide1b_005_1
1002	49.83	50.66	642.069	8.68157	slide1b_005_1
1007	49.95	53.24	596.445	52.7976	slide1b_005_1
1018	50.44	46.38	586.337	5.4969	slide1b_005_1
1019	50.54	48.79	573.658	51.139	slide1b_005_1
1039	51.04	52.6	383.965	76.7277	slide1b_005_1
1050	51.57	47.53	231.668	36.3788	slide1b_005_1
1066	52.09	50.16	125.247	43.0183	slide1b_005_1
1073	52.13	52.65	159.2	29.6291	slide1b_005_1
1082	52.63	48.1	122.62	93.0613	slide1b_005_1
1086	52.72	45.56	74.6838	42.6531	slide1b_005_1
1108	53.25	54.79	62.4999	58.4622	slide1b_005_1
1107	53.27	51.77	49.9397	10.6999	slide1b_005_1
1112	53.77	49.13	157.075	73.5265	slide1b_005_1
1118	53.89	46.56	50.8787	102.433	slide1b_005_1
1131	54.26	53.18	119.438	52.984	slide1b_005_1
1142	54.67	50.69	294.607	49.4604	slide1b_005_1
1150	55.01	46.69	312.405	75.1181	slide1b_005_1
1168	55.47	48.75	450.913	52.7604	slide1b_005_1
1169	55.47	52.92	510.978	104.109	slide1b_005_1
1184	56.22	50.67	557.742	95.2853	slide1b_005_1
1190	56.29	46.71	573.531	132.928	slide1b_005_1
1205	56.83	53.11	591.528	130.378	slide1b_005_1
1209	57.04	48.65	581.196	16.457	slide1b_005_1
1220	57.41	45.67	615.223	21.2119	slide1b_005_1
1224	57.5	51.04	578.703	113.794	slide1b_005_1
1246	58.15	47.58	478.232	20.5267	slide1b_005_1
1247	58.15	54.61	609.764	60.6157	slide1b_005_1
1253	58.39	49.8	419.425	75.3736	slide1b_005_1
1256	58.56	52.47	493.721	164.2	slide1b_005_1
1269	59.06	45.82	429.341	218.431	slide1b_005_1
1286	59.54	48.49	209.409	41.9874	slide1b_005_1
1291	59.57	54.23	186.231	103.888	slide1b_005_1
1290	59.59	51.1	199.145	129.04	slide1b_005_1
1320	60.49	47.02	81.9387	85.0184	slide1b_005_1
1321	60.63	52.96	69.1797	108.746	slide1b_005_1
1324	60.71	50.19	88.7303	51.0637	slide1b_005_1
1355	61.6	54.54	62.3991	64.5322	slide1b_005_1
1354	61.63	48.68	151.887	115.553	slide1b_005_1
1353	61.64	46.08	59.6126	81.4986	slide1b_005_1
1363	61.94	51.48	124.604	10.9846	slide1b_005_1
1383	62.64	48.85	414.053	89.1692	slide1b_005_1
1391	62.8	46.38	384.882	102.625	slide1b_005_1
1392	62.86	53.34	475.18	65.7943	slide1b_005_1
1404	63.34	51.21	453.648	80.8849	slide1b_005_1
1418	63.75	48.56	507.628	98.5968	slide1b_005_1
1417	63.85	46.05	478.837	18.526	slide1b_005_1
1427	64.14	53.66	548.362	5.41501	slide1b_005_1
1441	64.57	51.15	557.553	198.79	slide1b_005_1
1450	64.9	45.72	517.517	3.06674	slide1b_005_1
1451	64.93	48.55	560.55	65.8852	slide1b_005_1
1462	65.52	53.22	344.197	55.44	slide1b_005_1
1482	65.84	50.64	455.878	103.243	slide1b_005_1
1481	65.9	47.65	279.939	6.59888	slide1b_005_1
1502	66.64	54.55	254.744	27.7061	slide1b_005_1
1507	66.8	46.1	299.218	0	slide1b_005_1
1509	66.8	51.87	242.728	17.3778	slide1b_005_1
1508	66.93	49.3	221.573	20.578	slide1b_005_1
1535	67.69	53.29	120.582	57.0548	slide1b_005_1
1534	67.8	47.49	157.932	61.668	slide1b_005_1
1540	67.93	50.87	158.91	45.486	slide1b_005_1
1562	68.81	49.12	123.073	44.749	slide1b_005_1
1561	68.82	46.1	102.87	116.554	slide1b_005_1
1567	68.83	54.52	55.026	40.8295	slide1b_005_1
1574	69.01	51.94	83.4394	1.48873	slide1b_005_1
1590	69.82	47.08	307.285	151.572	slide1b_005_1
1596	69.9	50.04	343.283	35.9802	slide1b_005_1
1603	70.12	53.44	264.396	31.2599	slide1b_005_1
1622	70.91	47.53	522.867	3.05591	slide1b_005_1
1621	70.97	45.11	477.81	36.1196	slide1b_005_1
1623	71.01	50.27	521.548	7.32858	slide1b_005_1
1637	71.24	52.68	443.941	49.4393	slide1b_005_1
1650	71.97	48.28	516.888	45.3155	slide1b_005_1
1659	72.23	50.71	453.225	134.755	slide1b_005_1
1668	72.43	46.01	373.357	6.99538	slide1b_005_1
1669	72.46	53.21	531.899	218.74	slide1b_005_1
1689	73.17	54.95	479.975	16.9865	slide1b_005_1
1688	73.2	49.3	299.486	40.236	slide1b_005_1
1696	73.47	51.87	474.113	73.5566	slide1b_005_1
1695	73.52	46.88	245.695	95.9455	slide1b_005_1
1719	74.37	49.56	209.812	193.281	slide1b_005_1
1724	74.51	52.29	218.497	106.147	slide1b_005_1
1729	74.7	46.71	103.622	125.058	slide1b_005_1
1747	75.3	54.43	197.411	73.7491	slide1b_005_1
1748	75.53	48.56	111.258	156.914	slide1b_005_1
1753	75.67	51.02	107.689	108.479	slide1b_005_1
1757	75.79	45.58	51.8815	87.1541	slide1b_005_1
1766	76.29	53.41	75.8789	28.2008	slide1b_005_1
1779	76.77	47.39	31.8788	2.12058	slide1b_005_1
1780	76.84	49.41	15.1521	31.1803	slide1b_005_1
1787	76.93	45.12	90.7282	12.6497	slide1b_005_1
1791	77.07	51.64	24.0468	20.5308	slide1b_005_1
1805	77.72	54.41	5.93071	52.55	slide1b_005_1
1809	77.87	47.01	164.025	67.1634	slide1b_005_1
1818	78.24	49.84	204.804	137.258	slide1b_005_1
1822	78.32	52.3	54.8304	129.632	slide1b_005_1
1836	78.98	48.06	342.192	83.974	slide1b_005_1
1850	79.41	50.76	416.844	146.477	slide1b_005_1
1843	79.44	45.76	455.975	33.9936	slide1b_005_1
1851	79.47	53.31	332.285	81.9658	slide1b_005_1
1867	80.21	48.6	486.57	122.514	slide1b_005_1
1878	80.68	51.18	489.326	26.6535	slide1b_005_1
1881	80.85	46.55	527.983	138.003	slide1b_005_1
1882	80.93	53.33	502.797	70.6081	slide1b_005_1
1899	81.49	49.59	529.879	97.4874	slide1b_005_1
1907	82	45.56	531.46	38.5683	slide1b_005_1
1914	82.27	52.66	525.52	238.14	slide1b_005_1
1918	82.39	47.96	510.746	30.172	slide1b_005_1
1929	82.75	50.62	503.084	144.001	slide1b_005_1
1940	83.37	46.22	486.302	24.6464	slide1b_005_1
1947	83.77	52.14	467.631	51.0621	slide1b_005_1
1952	83.83	49.2	456.264	199.19	slide1b_005_1
1955	84.03	54.55	384.387	26.9531	slide1b_005_1
1964	84.56	47.26	350.214	32.4294	slide1b_005_1
1976	84.99	50.02	400.879	62.4725	slide1b_005_1
1980	85.09	52.66	402.427	3.26046	slide1b_005_1
1990	85.64	46.14	251.572	58.2165	slide1b_005_1
1998	86.15	48.61	253.327	99.1829	slide1b_005_1
1999	86.19	50.99	323.763	40.3299	slide1b_005_1
2006	86.34	53.67	398.9	101.788	slide1b_005_1
2014	86.84	46.55	147.828	35.5094	slide1b_005_1
2023	87.36	52.45	212.482	131.195	slide1b_005_1
2028	87.66	50.11	115.17	46.8427	slide1b_005_1
2033	87.89	47.58	94.0546	54.3113	slide1b_005_1
2045	88.46	53.88	115.636	62.3423	slide1b_005_1
2060	89.03	46.68	43.4711	4.76839	slide1b_005_1
2061	89.06	49.64	92.4413	8.06665	slide1b_005_1
2063	89.27	52.11	70.0196	68.3724	slide1b_005_1
2078	90.06	45.38	37.5215	11.0161	slide1b_005_1
2080	90.13	48.06	41.0787	0	slide1b_005_1
2084	90.23	50.91	35.8129	75.2863	slide1b_005_1
2089	90.72	53.5	8.39365	2.43479	slide1b_005_1
2102	91.3	49.46	8.76436	0	slide1b_005_1
2101	91.31	46.54	14.2957	0	slide1b_005_1
2105	91.63	52.12	3.92647	0	slide1b_005_1
2112	91.95	54.95	1.74565	8.86102	slide1b_005_1
2120	92.45	48.21	1.2832	0	slide1b_005_1
2125	92.75	50.78	0	0	slide1b_005_1
2124	92.84	45.75	1.89842	0	slide1b_005_1
2127	92.91	53.45	0	30.8637	slide1b_005_1
2143	93.72	48.81	0	14.5132	slide1b_005_1
2146	94	51.94	0	10.1256	slide1b_005_1
2149	94.42	54.63	0	0	slide1b_005_1
2153	94.49	46.88	0	3.41894	slide1b_005_1
2161	94.9	49.75	0	11.3008	slide1b_005_1
2163	95.34	52.5	0	3.0441	slide1b_005_1
2166	95.41	45.47	0	8.42672	slide1b_005_1
2176	96.04	48.01	0	7.53047	slide1b_005_1
2180	96.24	50.43	0	5.04716	slide1b_005_1
2184	96.7	52.97	0	0	slide1b_005_1
2186	96.77	45.39	11.0161	1.06192	slide1b_005_1
2192	97.33	48.28	0	0	slide1b_005_1
2195	97.64	50.99	0	0	slide1b_005_1
2200	98.08	45.61	1.23644	6.55695	slide1b_005_1
2201	98.13	53.71	0	0	slide1b_005_1
2207	98.7	48.52	0	0	slide1b_005_1
2209	98.98	51.15	0	0	slide1b_005_1
2213	99.45	45.82	0	3.23969	slide1b_005_1
2214	99.47	53.87	0	0	slide1b_005_1
2219	100.16	48.98	0	1.49966	slide1b_005_1
2220	100.55	51.81	0	0	slide1b_005_1
2223	100.89	54.7	0	0	slide1b_005_1
1	4.58	52.06	0	3.26223	slide2a_001_1
5	4.9	49.22	0	7.52289	slide2a_001_1
6	5.22	45.39	0	9.01743	slide2a_001_1
8	5.66	47.9	0	11.335	slide2a_001_1
12	5.85	51.47	0	12.6519	slide2a_001_1
13	6.11	54.4	0	0	slide2a_001_1
15	6.26	45.79	0	19.2401	slide2a_001_1
19	6.75	50.78	0	4.3084	slide2a_001_1
21	6.84	48.3	0	10.9242	slide2a_001_1
22	6.94	53.31	0	3.31923	slide2a_001_1
29	7.52	46.37	0	10.7032	slide2a_001_1
35	8.01	51.02	0	4.8491	slide2a_001_1
34	8.03	48.75	0	9.41757	slide2a_001_1
36	8.08	53.02	0	4.44759	slide2a_001_1
46	8.95	46.69	0	8.50006	slide2a_001_1
49	9.09	51.86	2.66345	5.77154	slide2a_001_1
48	9.24	49.28	4.31047	4.75451	slide2a_001_1
52	9.39	53.82	0	0.438823	slide2a_001_1
57	10.08	45.82	10.7651	2.67556	slide2a_001_1
63	10.28	50.79	8.71602	5.31204	slide2a_001_1
67	10.58	48.36	7.59327	7.73167	slide2a_001_1
68	10.59	54.86	0	0	slide2a_001_1
71	10.8	52.86	6.11015	3.21646	slide2a_001_1
84	11.52	51.32	6.26017	8.3278	slide2a_001_1
83	11.71	46.94	12.0216	0	slide2a_001_1
91	12.07	49.29	23.498	3.48706	slide2a_001_1
94	12.21	53.72	14.6511	1.99754	slide2a_001_1
102	12.64	51.53	13.3946	0	slide2a_001_1
112	13.34	47	15.0589	8.84822	slide2a_001_1
115	13.49	49.92	24.5567	0	slide2a_001_1
119	13.75	53.18	21.0293	1.36982	slide2a_001_1
131	14.52	48.34	24.6791	0	slide2a_001_1
134	14.73	51.13	29.6749	10.1119	slide2a_001_1
142	15.11	53.74	15.408	6.99843	slide2a_001_1
141	15.14	45.94	42.0661	1.51304	slide2a_001_1
155	15.89	49.27	26.3697	6.06655	slide2a_001_1
159	16.14	51.96	13.3498	17.8885	slide2a_001_1
166	16.58	47.09	23.6658	0.994882	slide2a_001_1
173	16.94	54.22	15.3523	14.7974	slide2a_001_1
181	17.52	49.67	5.16931	0.924009	slide2a_001_1
184	17.68	52.19	9.73049	6.99636	slide2a_001_1
191	17.99	46.75	11.157	0	slide2a_001_1
198	18.39	54.32	18.1509	32.8056	slide2a_001_1
211	18.98	48.62	0	5.39237	slide2a_001_1
212	19.03	51.21	12.0046	0	slide2a_001_1
220	19.34	45.75	12.0602	0	slide2a_001_1
226	19.77	53.07	6.19993	1.35466	slide2a_001_1
239	20.26	48.26	15.5103	0.577321	slide2a_001_1
243	20.63	50.62	3.04351	1.64288	slide2a_001_1
251	20.84	53.64	0.0728419	28.5222	slide2a_001_1
245	20.87	45.65	14.7376	0	slide2a_001_1
262	21.67	48.27	16.706	0	slide2a_001_1
266	21.72	51.64	10.7898	16.329	slide2a_001_1
274	22.16	54.19	0	26.0811	slide2a_001_1
273	22.18	45.37	0	0	slide2a_001_1
287	22.81	49.97	2.45595	0	slide2a_001_1
296	22.95	52.5	5.1825	28.6464	slide2a_001_1
295	23.05	47.31	0	16.9384	slide2a_001_1
312	23.87	54.23	0	44.0998	slide2a_001_1
318	24.02	51.3	0	33.1446	slide2a_001_1
311	24.06	45.86	0	0.291958	slide2a_001_1
322	24.12	48.61	0	10.5521	slide2a_001_1
338	24.93	52.55	3.04981	116.003	slide2a_001_1
348	25.18	54.85	0	128.461	slide2a_001_1
346	25.23	47.66	0	71.5454	slide2a_001_1
347	25.37	50.17	0	104.611	slide2a_001_1
365	26.14	46.16	0	123.504	slide2a_001_1
370	26.17	52.41	0	103.212	slide2a_001_1
377	26.48	48.48	0	54.255	slide2a_001_1
390	26.94	50.55	0	205.481	slide2a_001_1
397	27.29	46.57	0	76.406	slide2a_001_1
398	27.35	53.53	1.13929	111.799	slide2a_001_1
408	27.76	48.63	0	264.283	slide2a_001_1
423	28.07	51.62	0.417955	269.968	slide2a_001_1
429	28.38	54.46	5.37819	265.84	slide2a_001_1
428	28.51	46.33	4.49021	201.247	slide2a_001_1
434	28.65	49.73	0	86.9158	slide2a_001_1
449	29.06	52.24	0	28.4363	slide2a_001_1
455	29.34	47.71	0	150.93	slide2a_001_1
461	29.57	54.27	0	75.2407	slide2a_001_1
467	29.82	49.91	0	62.569	slide2a_001_1
464	29.86	45.24	39.1653	513.326	slide2a_001_1
478	30.14	52.25	29.3955	138.898	slide2a_001_1
487	30.46	47.12	11.2162	67.1704	slide2a_001_1
488	30.47	54.85	103.348	40.8448	slide2a_001_1
501	30.74	49.48	27.7748	132.246	slide2a_001_1
513	31.22	53.13	208.509	250.475	slide2a_001_1
512	31.3	51.08	204.91	233.16	slide2a_001_1
511	31.37	45.29	47.2109	193.353	slide2a_001_1
522	31.5	47.75	140.222	111.602	slide2a_001_1
536	32.18	49.41	482.718	229.743	slide2a_001_1
549	32.26	54.18	602.885	99.1628	slide2a_001_1
548	32.27	51.66	582.611	91.7251	slide2a_001_1
551	32.48	46.64	315.758	164.627	slide2a_001_1
573	33.14	45.14	530.526	150.512	slide2a_001_1
568	33.16	53.07	543.599	193.166	slide2a_001_1
574	33.22	48.74	576.774	59.2522	slide2a_001_1
575	33.3	50.77	596.188	142.132	slide2a_001_1
586	33.63	46.94	605.764	103.158	slide2a_001_1
604	34.07	53.19	400.152	225.981	slide2a_001_1
610	34.23	50.13	481.093	210.549	slide2a_001_1
609	34.39	45.1	508.887	61.2186	slide2a_001_1
614	34.53	47.75	491.899	45.6083	slide2a_001_1
623	34.93	51.69	345.346	136.603	slide2a_001_1
627	34.95	54.23	216.77	114.678	slide2a_001_1
634	35.29	49.27	239.403	207.297	slide2a_001_1
642	35.45	46.6	290.723	197.594	slide2a_001_1
660	36.01	50.81	141.82	158.232	slide2a_001_1
661	36.05	53.23	86.2607	77.9744	slide2a_001_1
669	36.31	48.12	80.5138	39.9466	slide2a_001_1
675	36.36	45.56	68.0231	63.9808	slide2a_001_1
691	37.01	52.54	48.3206	14.8477	slide2a_001_1
696	37.03	54.89	42.1068	120.028	slide2a_001_1
690	37.07	50.1	49.4806	6.76681	slide2a_001_1
703	37.29	47.98	77.3496	28.932	slide2a_001_1
708	37.47	45.85	63.1973	45.4377	slide2a_001_1
725	37.95	54.03	57.0664	14.2131	slide2a_001_1
724	37.99	51.62	70.1827	19.1645	slide2a_001_1
733	38.23	49.52	58.2476	53.6167	slide2a_001_1
737	38.43	47.04	76.9912	24.2501	slide2a_001_1
752	38.95	53.31	141.887	53.7164	slide2a_001_1
760	39.23	50.91	189.565	56.405	slide2a_001_1
763	39.36	48.65	138.619	161.033	slide2a_001_1
770	39.44	46.17	132.798	75.0371	slide2a_001_1
781	39.69	54.88	378.623	209.297	slide2a_001_1
794	40.08	52.56	450.167	133.29	slide2a_001_1
804	40.33	49.76	460.332	75.1977	slide2a_001_1
803	40.4	47.09	387.083	40.5376	slide2a_001_1
826	41.02	51.18	541.811	24.7046	slide2a_001_1
825	41.11	45.14	519.762	82.7828	slide2a_001_1
829	41.15	53.44	501.526	302.949	slide2a_001_1
833	41.34	47.98	544.498	172.485	slide2a_001_1
854	41.9	49.8	510.796	126.616	slide2a_001_1
863	42.13	51.83	351.008	73.5424	slide2a_001_1
866	42.22	45.32	513.701	199.527	slide2a_001_1
872	42.48	47.53	491.176	224.159	slide2a_001_1
879	42.56	54.17	159.423	125.861	slide2a_001_1
894	43.06	49.75	318.539	114.073	slide2a_001_1
902	43.21	52	181.512	276.464	slide2a_001_1
914	43.44	46.47	315.941	176.425	slide2a_001_1
922	43.78	53.72	65.5577	144.884	slide2a_001_1
930	44.05	48.14	192.359	81.2794	slide2a_001_1
936	44.14	50.58	85.5184	60.3988	slide2a_001_1
949	44.34	45.71	148.331	95.0862	slide2a_001_1
955	44.78	52.8	58.3536	100.56	slide2a_001_1
965	44.96	48.99	71.1171	0	slide2a_001_1
979	45.37	51.16	54.4795	47.0871	slide2a_001_1
987	45.52	46.72	77.8797	109.512	slide2a_001_1
999	45.98	53.27	99.8345	143.423	slide2a_001_1
1002	46.06	48.84	77.0909	66.8993	slide2a_001_1
1024	46.52	45.16	62.0079	19.6463	slide2a_001_1
1025	46.54	50.88	281.444	115.148	slide2a_001_1
1028	46.71	54.94	320.24	212.485	slide2a_001_1
1032	46.88	47.04	164.42	130.323	slide2a_001_1
1039	47.18	52.79	503.69	113.044	slide2a_001_1
1047	47.31	48.9	353.882	128.412	slide2a_001_1
1064	47.86	50.99	553.075	237.379	slide2a_001_1
1069	47.99	46.59	472.037	153.949	slide2a_001_1
1086	48.33	48.92	601.969	120.383	slide2a_001_1
1094	48.36	53.1	609.393	198.376	slide2a_001_1
1110	48.98	51.42	600.518	27.2625	slide2a_001_1
1109	49.09	47.04	626.483	421.071	slide2a_001_1
1117	49.19	54.38	568.351	78.9052	slide2a_001_1
1126	49.45	49.23	623.253	84.9218	slide2a_001_1
1140	49.91	45.11	616.721	170.673	slide2a_001_1
1141	49.91	53.15	521.06	300.942	slide2a_001_1
1153	50.03	47.29	535.138	149.599	slide2a_001_1
1154	50.19	50.85	491.067	246.331	slide2a_001_1
1175	50.83	48.93	353.218	30.5356	slide2a_001_1
1178	50.93	52.53	301.456	151.714	slide2a_001_1
1182	51.04	46.77	343.161	159.883	slide2a_001_1
1183	51.08	54.57	267.186	32.3426	slide2a_001_1
1208	51.5	50.52	258.341	123.751	slide2a_001_1
1220	52	53	170.497	111.41	slide2a_001_1
1219	52.05	48.73	204.446	25.0991	slide2a_001_1
1225	52.2	46.1	207.246	313.819	slide2a_001_1
1244	52.53	51.05	134.462	225.141	slide2a_001_1
1253	53	47.6	150.051	58.7707	slide2a_001_1
1256	53.01	53.62	100.769	103.206	slide2a_001_1
1270	53.34	49.58	129.078	23.1755	slide2a_001_1
1285	53.63	51.82	258.893	53.6241	slide2a_001_1
1292	53.98	54.46	288.027	45.1989	slide2a_001_1
1294	53.99	46.29	253.935	62.0906	slide2a_001_1
1301	54.29	48.37	243.841	128.084	slide2a_001_1
1312	54.48	50.39	405.196	358.06	slide2a_001_1
1317	54.58	52.68	411.872	179.081	slide2a_001_1
1327	54.9	45.93	474.466	204.816	slide2a_001_1
1336	55.16	54.69	600.588	159.807	slide2a_001_1
1340	55.33	48.44	512.893	373.426	slide2a_001_1
1348	55.46	51.66	564.777	140.045	slide2a_001_1
1358	55.78	46.38	479.026	389.672	slide2a_001_1
1368	56.07	49.93	570.694	393.148	slide2a_001_1
1369	56.09	54.26	609.82	114.25	slide2a_001_1
1388	56.59	45.19	555.439	104.735	slide2a_001_1
1391	56.67	52.14	628.133	69.9766	slide2a_001_1
1390	56.68	47.67	625.615	398.93	slide2a_001_1
1404	57.04	49.88	521.004	321.797	slide2a_001_1
1405	57.09	54.96	500.811	86.3529	slide2a_001_1
1421	57.6	46.51	551.899	427.534	slide2a_001_1
1422	57.6	53.03	516.367	102.845	slide2a_001_1
1434	57.87	48.32	353.503	273.215	slide2a_001_1
1435	57.93	50.86	478.75	277.818	slide2a_001_1
1448	58.22	45.09	304.541	104.532	slide2a_001_1
1460	58.58	52.54	279.237	91.3602	slide2a_001_1
1467	58.86	47.08	140.176	141.787	slide2a_001_1
1468	58.86	49.24	166.932	289.164	slide2a_001_1
1479	59.11	54.36	122.542	299.32	slide2a_001_1
1483	59.19	45.05	120.99	32.2439	slide2a_001_1
1488	59.37	51.7	94.3196	74.2346	slide2a_001_1
1505	59.92	48.06	70.4203	49.4779	slide2a_001_1
1506	59.95	50.16	69.9095	194.883	slide2a_001_1
1514	60.19	45.92	56.6362	219.652	slide2a_001_1
1518	60.23	53.41	37.6878	101.421	slide2a_001_1
1532	60.82	51.7	98.0807	106.987	slide2a_001_1
1544	60.92	49.41	97.8121	79.9327	slide2a_001_1
1551	61.1	47.19	55.6765	246.167	slide2a_001_1
1560	61.32	53.59	102.845	122.815	slide2a_001_1
1587	61.91	51.34	269.37	125.874	slide2a_001_1
1585	61.98	46.14	211.548	139.054	slide2a_001_1
1586	62.05	48.86	240.515	88.8366	slide2a_001_1
1595	62.29	53.43	323.935	121.575	slide2a_001_1
1614	62.84	50.19	404.225	62.0514	slide2a_001_1
1613	62.93	45.13	442.106	55.1104	slide2a_001_1
1620	63	47.44	419.346	140.559	slide2a_001_1
1629	63.32	52.87	524.352	105.952	slide2a_001_1
1646	63.78	48.61	442.215	57.6904	slide2a_001_1
1651	63.82	46.25	460.692	160.23	slide2a_001_1
1647	63.92	50.97	515.353	194.764	slide2a_001_1
1670	64.4	53.4	540.323	345.297	slide2a_001_1
1679	64.64	46.85	489.535	174.137	slide2a_001_1
1682	64.8	49.48	471.166	85.2491	slide2a_001_1
1692	65.03	52.03	370.452	91.0046	slide2a_001_1
1712	65.64	47.42	345.021	113.534	slide2a_001_1
1719	65.7	54.01	326.277	161.024	slide2a_001_1
1722	65.81	49.59	394.089	34.2278	slide2a_001_1
1730	66	51.94	330.369	129.086	slide2a_001_1
1740	66.37	45.24	204.94	140.605	slide2a_001_1
1755	66.64	54.3	228.997	97.3339	slide2a_001_1
1760	66.79	49.98	242.173	98.1385	slide2a_001_1
1769	67.04	52.37	200.662	87.2709	slide2a_001_1
1759	67.19	47.97	171.461	255.12	slide2a_001_1
1780	67.33	45.83	159.314	69.1932	slide2a_001_1
1794	67.78	54.13	128.404	53.094	slide2a_001_1
1801	67.83	51.27	121.528	109.108	slide2a_001_1
1813	68.3	45.37	81.184	27.2815	slide2a_001_1
1822	68.6	47.78	107.941	258.268	slide2a_001_1
1823	68.68	50.34	104.384	131.003	slide2a_001_1
1832	68.81	52.76	116.425	106.651	slide2a_001_1
1852	69.3	54.75	92.7578	259.234	slide2a_001_1
1851	69.38	46.12	127.897	142.263	slide2a_001_1
1856	69.69	48.65	212.419	126.219	slide2a_001_1
1865	69.74	50.7	174.835	71.6225	slide2a_001_1
1873	70.01	52.86	150.717	137.95	slide2a_001_1
1885	70.22	54.94	195.513	173.123	slide2a_001_1
1889	70.33	46.95	330.63	89.2791	slide2a_001_1
1900	70.7	50.69	339.695	268.778	slide2a_001_1
1911	70.97	53.13	451.59	310.735	slide2a_001_1
1910	70.99	48.63	398.052	190.124	slide2a_001_1
1926	71.51	46.7	545.48	352.682	slide2a_001_1
1933	71.67	51.28	436.631	427.727	slide2a_001_1
1940	71.98	53.67	533.28	381.08	slide2a_001_1
1946	72.03	48.59	523.135	468.701	slide2a_001_1
1957	72.52	50.32	529.99	217.03	slide2a_001_1
1965	72.53	46.22	423.488	412.844	slide2a_001_1
1974	72.92	52.94	507.445	178.207	slide2a_001_1
1985	73.25	48.43	425.101	280.665	slide2a_001_1
1997	73.45	46.09	443.209	312.698	slide2a_001_1
2003	73.6	51.09	463.396	309.773	slide2a_001_1
2015	74.04	53.82	455.259	49.4582	slide2a_001_1
2025	74.31	48.51	353.94	100.446	slide2a_001_1
2026	74.47	46.5	268.944	169.656	slide2a_001_1
2034	74.65	50.67	242.756	200.144	slide2a_001_1
2044	74.86	52.71	319.013	179.471	slide2a_001_1
2052	75.15	54.86	253.271	181.884	slide2a_001_1
2055	75.27	45.11	187.385	391.374	slide2a_001_1
2066	75.48	47.38	204.937	156.825	slide2a_001_1
2067	75.53	49.45	147.679	90.1109	slide2a_001_1
2077	75.89	52.58	190.682	233.506	slide2a_001_1
2097	76.37	50.72	105.868	66.9572	slide2a_001_1
2096	76.47	47.89	124.112	273.369	slide2a_001_1
2095	76.53	45.49	115.994	181.623	slide2a_001_1
2120	77.09	49.61	132.98	327.596	slide2a_001_1
2115	77.17	52.46	126.9	86.1643	slide2a_001_1
2132	77.46	47.26	49.2738	232.725	slide2a_001_1
2133	77.51	54.73	103.059	145.389	slide2a_001_1
2136	77.68	45.01	77.0981	70.4173	slide2a_001_1
2152	78.11	49.54	97.3215	143.32	slide2a_001_1
2167	78.47	51.67	95.4226	80.3744	slide2a_001_1
2166	78.6	47.38	182.297	201.721	slide2a_001_1
2172	78.7	53.88	77.2718	149.342	slide2a_001_1
2171	78.75	45.29	253.962	146.227	slide2a_001_1
2193	79.24	49.82	198.565	83.2325	slide2a_001_1
2199	79.54	52.55	165.176	267.933	slide2a_001_1
2207	79.85	47.87	342.679	59.3326	slide2a_001_1
2206	79.86	45.64	419.187	215.055	slide2a_001_1
2214	80.09	50.72	403.487	145.242	slide2a_001_1
2226	80.54	53.41	357.82	330.473	slide2a_001_1
2236	80.84	47	586.173	237.513	slide2a_001_1
2237	80.91	49.29	584.849	135.706	slide2a_001_1
2254	81.34	51.67	506.447	127.395	slide2a_001_1
2266	81.78	48.41	597.9	165.679	slide2a_001_1
2267	81.9	53.65	587.867	123.238	slide2a_001_1
2274	81.99	46.38	584.269	364.401	slide2a_001_1
2280	82.2	50.47	584.299	168.321	slide2a_001_1
2296	82.79	48.29	581.432	119.446	slide2a_001_1
2299	82.81	52.31	509.849	230.761	slide2a_001_1
2310	83.02	54.49	610.061	394.737	slide2a_001_1
2309	83.19	46.02	572.158	307.196	slide2a_001_1
2320	83.39	50.68	606.433	74.776	slide2a_001_1
2329	83.86	48.38	507.711	271.394	slide2a_001_1
2330	84	53.17	586.931	259.484	slide2a_001_1
2340	84.37	46.36	520.371	488.321	slide2a_001_1
2346	84.44	50.79	523.645	122.258	slide2a_001_1
2360	84.94	48.83	498.288	165	slide2a_001_1
2371	85.2	52.81	518.9	267.78	slide2a_001_1
2380	85.49	47.03	421.602	134.158	slide2a_001_1
2385	85.61	50.82	500.544	471.208	slide2a_001_1
2394	85.89	54.5	555.497	350.812	slide2a_001_1
2401	86.34	48.88	402.389	304.458	slide2a_001_1
2407	86.46	46.92	295.754	332.875	slide2a_001_1
2418	86.69	51.4	358.537	196.305	slide2a_001_1
2408	86.71	53.68	354.932	270.318	slide2a_001_1
2437	87.43	50.16	248.7	119.479	slide2a_001_1
2439	87.47	46.2	214.577	111.686	slide2a_001_1
2445	87.87	48.24	188.189	107.257	slide2a_001_1
2448	87.9	52.29	271.798	139.836	slide2a_001_1
2449	87.97	54.64	230.147	73.85	slide2a_001_1
2471	88.64	50.38	123.705	70.6112	slide2a_001_1
2470	88.69	46.36	163.532	143.821	slide2a_001_1
2478	88.99	52.66	122.901	41.7159	slide2a_001_1
2477	89.07	48.39	114.533	121.459	slide2a_001_1
2500	89.78	50.46	100.77	112.085	slide2a_001_1
2499	89.84	46.31	107.416	35.8935	slide2a_001_1
2508	90.11	52.88	79.738	67.5546	slide2a_001_1
2507	90.29	48.52	71.0269	12.8404	slide2a_001_1
2527	90.86	51.28	60.4685	16.2049	slide2a_001_1
2534	91.08	54.26	73.7836	28.2381	slide2a_001_1
2533	91.13	46.68	73.7762	15.8441	slide2a_001_1
2538	91.4	48.94	46.8539	19.1871	slide2a_001_1
2552	91.9	52.78	32.3859	4.79703	slide2a_001_1
2555	92.18	50.61	25.9852	0	slide2a_001_1
2560	92.32	45.94	51.1881	13.2095	slide2a_001_1
2562	92.43	48.26	39.3387	0	slide2a_001_1
2576	92.96	54.5	15.1393	7.19835	slide2a_001_1
2575	93.01	52.27	14.6623	11.0194	slide2a_001_1
2580	93.29	46.61	17.8999	2.48036	slide2a_001_1
2581	93.35	49.84	8.25732	0.0427208	slide2a_001_1
2599	94.05	54.02	5.35841	0	slide2a_001_1
2598	94.13	48.07	15.8421	5.31263	slide2a_001_1
2601	94.19	51.9	0	0	slide2a_001_1
2603	94.51	46.08	9.33912	7.71967	slide2a_001_1
2613	94.83	49.93	0	3.34167	slide2a_001_1
2622	95.17	53.93	0	5.24028	slide2a_001_1
2625	95.49	47.93	1.42367	0	slide2a_001_1
2626	95.49	51.85	0	0	slide2a_001_1
2629	95.61	45.22	0	0	slide2a_001_1
2642	96.13	50.03	0	0.106605	slide2a_001_1
2644	96.25	53.01	0	1.03091	slide2a_001_1
2647	96.44	46.61	0	0	slide2a_001_1
2657	96.94	48.63	0	0	slide2a_001_1
2661	96.99	54.37	0	0.814254	slide2a_001_1
2660	97.06	51.81	0	1.24884	slide2a_001_1
2664	97.5	45.88	0	0	slide2a_001_1
2666	97.57	50.1	0	1.09588	slide2a_001_1
2676	97.99	54.37	0	2.42199	slide2a_001_1
2675	98.01	52.16	0	4.65214	slide2a_001_1
2674	98.12	47.88	0	0.0197854	slide2a_001_1
2685	98.66	50.15	0	5.34157	slide2a_001_1
2684	98.67	45.49	0	1.52732	slide2a_001_1
2689	98.89	52.97	0	0	slide2a_001_1
2690	99.15	47.34	0	5.93533	slide2a_001_1
2699	99.68	49.42	0	0.790531	slide2a_001_1
2701	99.68	54.53	0	0.0211635	slide2a_001_1
2700	99.73	51.94	0	0	slide2a_001_1
2702	100.09	46.64	0	0	slide2a_001_1
2709	100.68	48.43	0	0	slide2a_001_1
2710	100.68	51.07	0	0	slide2a_001_1
2711	100.95	53.91	0	0	slide2a_001_1
2712	101.05	46.02	0	0.0743184	slide2a_001_1
2714	101.63	48.73	0	0	slide2a_001_1
2715	101.94	51.55	0	0	slide2a_001_1
2717	102.3	46.57	0	0	slide2a_001_1
1	-5.41	50.45	21.8874	1.28034	slide2a_005_1
4	-4.43	53.54	16.0055	0	slide2a_005_1
6	-4.01	47.6	47.9161	6.6358	slide2a_005_1
7	-3.85	50.2	37.0663	4.03987	slide2a_005_1
10	-3.41	45.13	55.0268	12.3995	slide2a_005_1
11	-3.15	52.78	34.8744	2.70972	slide2a_005_1
16	-2.74	54.99	26.8944	0	slide2a_005_1
17	-2.52	48.03	51.2187	14.8343	slide2a_005_1
20	-2.26	51.22	41.9797	7.8368	slide2a_005_1
19	-2.02	45.41	61.8808	13.5508	slide2a_005_1
27	-1.41	54.28	42.0592	6.94587	slide2a_005_1
26	-1.15	49.98	64.7744	9.49376	slide2a_005_1
31	-0.93	47.5	60.4789	11.7022	slide2a_005_1
34	-0.71	52.2	46.7972	10.814	slide2a_005_1
37	-0.35	45.08	66.7714	18.3404	slide2a_005_1
43	0.14	54.65	46.6853	8.67114	slide2a_005_1
46	0.45	50.21	62.4288	12.0585	slide2a_005_1
48	0.71	52.6	56.2534	7.29256	slide2a_005_1
45	0.76	47.39	67.8227	8.64791	slide2a_005_1
58	1.95	49.38	71.4601	9.9883	slide2a_005_1
62	2.02	54.24	44.7739	7.02097	slide2a_005_1
64	2.38	51.91	55.3243	5.26785	slide2a_005_1
69	2.77	46.85	64.6417	13.4708	slide2a_005_1
79	3.57	50.26	44.4242	9.89488	slide2a_005_1
82	3.62	54.52	55.1998	13.1363	slide2a_005_1
90	4.31	48.16	54.5836	8.27316	slide2a_005_1
91	4.45	52.67	58.0431	14.4938	slide2a_005_1
94	4.62	45.61	50.4454	7.65755	slide2a_005_1
104	5.26	50.27	51.5966	21.6897	slide2a_005_1
112	5.87	47.6	41.9113	13.7647	slide2a_005_1
115	6.13	52.46	38.4455	12.8901	slide2a_005_1
116	6.2	54.74	48.1801	5.45438	slide2a_005_1
123	6.63	45.15	49.6122	12.1996	slide2a_005_1
128	7.05	50.02	49.5422	38.5889	slide2a_005_1
134	7.38	47.31	47.3379	20.1257	slide2a_005_1
137	7.57	53.3	32.8416	18.447	slide2a_005_1
152	8.45	51.17	45.4504	4.91535	slide2a_005_1
153	8.66	46.1	54.2112	17.6739	slide2a_005_1
154	8.76	48.88	35.2798	6.34778	slide2a_005_1
163	9.36	53.21	25.9352	9.62478	slide2a_005_1
178	10.03	47.67	39.1386	2.55163	slide2a_005_1
179	10.25	50.71	17.3826	0	slide2a_005_1
185	10.7	45.38	40.2029	5.04046	slide2a_005_1
195	11.04	53.3	31.0051	0	slide2a_005_1
201	11.6	48.33	29.6795	0	slide2a_005_1
209	12.01	50.88	22.9002	0	slide2a_005_1
215	12.41	45.83	17.0361	1.79752	slide2a_005_1
221	12.85	53.32	20.8252	4.4343	slide2a_005_1
229	13.32	48.89	13.5036	0.367064	slide2a_005_1
239	13.9	51.25	4.16095	0.884832	slide2a_005_1
242	14.07	45.98	12.2761	0.420121	slide2a_005_1
250	14.59	53.66	12.4846	0	slide2a_005_1
253	14.61	48.17	16.0044	0	slide2a_005_1
267	15.61	49.3	37.716	0	slide2a_005_1
264	15.87	51.68	13.3108	0	slide2a_005_1
275	16.03	46.62	22.6849	0	slide2a_005_1
276	16.17	54.67	27.2903	4.44965	slide2a_005_1
295	17.08	49.53	31.7778	0.541392	slide2a_005_1
304	17.7	46.6	30.4298	0	slide2a_005_1
309	17.74	52.79	30.6854	0	slide2a_005_1
326	18.58	48.64	25.8583	0	slide2a_005_1
318	18.72	51.07	23.0827	0	slide2a_005_1
332	19.02	54.02	12.8981	1.21508	slide2a_005_1
344	19.45	46.55	52.9131	6.51334	slide2a_005_1
359	20.24	48.99	42.8412	6.65007	slide2a_005_1
362	20.39	52.78	17.7793	1.78915	slide2a_005_1
377	20.81	46.09	23.875	0	slide2a_005_1
383	21.23	50.9	26.0056	0	slide2a_005_1
392	21.67	48.19	12.0855	2.29491	slide2a_005_1
402	22.16	52.96	0	11.024	slide2a_005_1
406	22.35	46.28	19.8589	13.9434	slide2a_005_1
418	22.85	49.34	14.9751	0.517374	slide2a_005_1
434	23.48	54.22	3.94714	45.9382	slide2a_005_1
433	23.54	51.57	7.33695	1.54759	slide2a_005_1
443	24.11	46.7	10.0957	20.7827	slide2a_005_1
448	24.24	49.31	16.2182	27.7112	slide2a_005_1
463	24.81	54.93	6.2202	43.3643	slide2a_005_1
465	24.89	52.06	35.8276	51.1344	slide2a_005_1
476	25.4	47.9	25.7767	45.594	slide2a_005_1
484	25.78	45.48	18.7524	55.462	slide2a_005_1
485	25.89	50.14	50.8625	19.625	slide2a_005_1
503	26.27	54.62	9.23871	116.606	slide2a_005_1
502	26.34	52.51	32.194	43.0525	slide2a_005_1
511	26.66	47.43	16.9859	62.7513	slide2a_005_1
523	27.28	45.32	36.2241	72.9385	slide2a_005_1
529	27.35	50.29	29.3411	45.0741	slide2a_005_1
534	27.66	53.12	31.9844	72.1542	slide2a_005_1
545	27.88	47.82	42.3529	57.3173	slide2a_005_1
557	28.58	45.14	15.3286	85.7943	slide2a_005_1
558	28.59	50.53	42.7706	100.21	slide2a_005_1
559	28.71	54.11	74.0474	104.279	slide2a_005_1
579	29.13	47.58	79.2452	159.513	slide2a_005_1
584	29.58	52.01	191.502	206.783	slide2a_005_1
589	29.77	49.69	213.749	150.402	slide2a_005_1
595	29.82	45.62	134.774	121.207	slide2a_005_1
606	30.05	54.3	351.057	86.6763	slide2a_005_1
614	30.42	47.54	293.625	227.215	slide2a_005_1
627	30.9	51.81	367.03	111.823	slide2a_005_1
635	31.11	54.68	558.595	91.9318	slide2a_005_1
639	31.16	46.33	427.337	46.3933	slide2a_005_1
634	31.19	49.26	454.289	49.8532	slide2a_005_1
659	32	52.72	466.067	45.9216	slide2a_005_1
665	32.32	50.4	585.534	14.7785	slide2a_005_1
664	32.36	47.51	562.086	74.9329	slide2a_005_1
682	33.01	53.73	470.114	49.3468	slide2a_005_1
694	33.44	48.72	454.91	19.1483	slide2a_005_1
695	33.46	51.14	392.062	32.0951	slide2a_005_1
697	33.51	46.24	562.772	61.1424	slide2a_005_1
725	34.53	52.65	261.523	46.9578	slide2a_005_1
724	34.67	47.71	322.306	10.9035	slide2a_005_1
729	34.69	50.01	246.61	18.8136	slide2a_005_1
732	35.16	45.55	244.801	23.3081	slide2a_005_1
750	35.4	54.39	121.388	8.2145	slide2a_005_1
759	35.93	52.23	107.61	75.2509	slide2a_005_1
766	36.05	50.08	150.546	0	slide2a_005_1
769	36.44	47.66	135.672	44.016	slide2a_005_1
796	36.97	53.31	64.7808	11.2004	slide2a_005_1
805	37.33	49.73	61.6628	20.2955	slide2a_005_1
808	37.47	45.98	124.702	62.4367	slide2a_005_1
825	38.17	51.95	314.861	8.08958	slide2a_005_1
826	38.25	54.56	234.368	25.9216	slide2a_005_1
830	38.37	47.66	228.956	27.0715	slide2a_005_1
835	38.59	49.65	241.291	15.3437	slide2a_005_1
842	38.67	45.34	213.287	32.9259	slide2a_005_1
867	39.52	51.86	553.664	20.3956	slide2a_005_1
868	39.72	54.1	569.971	88.6995	slide2a_005_1
866	39.75	46.88	400.554	42.5352	slide2a_005_1
878	39.86	49.27	520.488	30.1475	slide2a_005_1
901	40.81	51.39	555.463	40.1166	slide2a_005_1
910	41.05	48.66	570.681	22.3583	slide2a_005_1
911	41.15	53.65	534.591	88.203	slide2a_005_1
909	41.25	46.37	499.328	0.535782	slide2a_005_1
942	42.07	50.62	403.122	86.2485	slide2a_005_1
947	42.25	48.49	405.35	15.4444	slide2a_005_1
952	42.35	52.8	376.047	67.0377	slide2a_005_1
957	42.65	46.06	392.23	51.7203	slide2a_005_1
978	43.33	49.36	249.346	54.3909	slide2a_005_1
979	43.37	51.54	302.418	87.8093	slide2a_005_1
980	43.44	54.41	223.541	42.313	slide2a_005_1
995	43.81	46.92	297.652	26.0962	slide2a_005_1
1015	44.51	48.66	206.394	4.76051	slide2a_005_1
1016	44.55	50.56	108.698	88.8321	slide2a_005_1
1020	44.66	52.91	162.919	23.187	slide2a_005_1
1040	45.21	46.77	144.976	56.5073	slide2a_005_1
1054	45.67	49.21	59.4993	19.4471	slide2a_005_1
1059	45.84	51.5	51.5861	83.4244	slide2a_005_1
1063	45.96	54.01	7.48086	0	slide2a_005_1
1069	46.13	45.64	34.6235	118.098	slide2a_005_1
1082	46.58	47.83	89.4742	16.4839	slide2a_005_1
1092	47.05	49.68	123.187	67.817	slide2a_005_1
1099	47.11	52	196.428	52.0638	slide2a_005_1
1105	47.21	54.82	241.389	34.2568	slide2a_005_1
1112	47.45	45.85	89.3101	22.1414	slide2a_005_1
1128	48.03	48.1	592.068	9.99351	slide2a_005_1
1137	48.1	50.83	584.283	86.77	slide2a_005_1
1129	48.16	53.03	593.132	44.6446	slide2a_005_1
1152	48.61	45.6	602.481	4.87568	slide2a_005_1
1160	49.01	50.18	568.273	161.267	slide2a_005_1
1171	49.24	52.95	627.476	209.002	slide2a_005_1
1170	49.33	47.28	624.1	131.537	slide2a_005_1
1186	49.98	45.13	615.151	4.07668	slide2a_005_1
1195	50.17	48.74	584.091	53.5866	slide2a_005_1
1196	50.31	51.29	570.646	11.3036	slide2a_005_1
1209	50.42	53.58	614.033	159.983	slide2a_005_1
1219	51.04	46.8	291.446	16.7272	slide2a_005_1
1230	51.12	49.15	278.942	54.0201	slide2a_005_1
1247	51.64	53.21	292.174	68.0157	slide2a_005_1
1252	51.83	50.92	139.849	16.2538	slide2a_005_1
1251	51.97	45.31	176.382	81.5754	slide2a_005_1
1258	52.25	48.42	91.6493	3.41077	slide2a_005_1
1264	52.3	54.93	124.521	100.08	slide2a_005_1
1287	52.93	52.74	77.1886	8.19698	slide2a_005_1
1292	53.09	50.35	72.5664	34.3472	slide2a_005_1
1291	53.15	46.74	106.499	81.4269	slide2a_005_1
1307	53.79	54.7	151.978	67.2413	slide2a_005_1
1317	53.99	48.77	128.594	0	slide2a_005_1
1318	54	51.39	213.817	41.9336	slide2a_005_1
1332	54.51	46.46	306.559	36.4311	slide2a_005_1
1337	54.76	52.94	386.508	16.9066	slide2a_005_1
1356	55.14	50.51	487.917	27.5181	slide2a_005_1
1355	55.19	48.35	357.512	2.16705	slide2a_005_1
1367	55.45	54.91	517.528	24.0635	slide2a_005_1
1376	55.84	45.79	541.238	1.81189	slide2a_005_1
1389	56.13	52.95	593.965	5.93848	slide2a_005_1
1388	56.2	50.57	539.463	70.5815	slide2a_005_1
1387	56.27	47.71	517.064	44.7435	slide2a_005_1
1414	57.11	45.42	586.004	40.6405	slide2a_005_1
1415	57.21	49.73	508.666	0.841225	slide2a_005_1
1416	57.31	52.12	533.086	31.6914	slide2a_005_1
1423	57.43	54.53	599.224	60.1209	slide2a_005_1
1432	57.96	47.42	524.204	84.84	slide2a_005_1
1450	58.39	50.52	481.371	29.7143	slide2a_005_1
1463	58.55	53.21	384.418	59.6339	slide2a_005_1
1485	59.35	48.93	253.304	53.6786	slide2a_005_1
1498	59.59	46.6	207.467	30.2182	slide2a_005_1
1499	59.65	51.39	121.852	35.0514	slide2a_005_1
1502	59.8	53.89	128.328	118.923	slide2a_005_1
1532	60.61	47.14	6.95798	85.8025	slide2a_005_1
1536	60.88	52.25	15.3801	77.1259	slide2a_005_1
1523	60.99	49.85	36.7404	33.0463	slide2a_005_1
1541	60.99	54.6	46.7539	84.4631	slide2a_005_1
1558	61.47	45.55	66.3502	97.7746	slide2a_005_1
1559	61.62	48.06	77.1353	82.9089	slide2a_005_1
1573	62.13	53.65	113.233	61.4841	slide2a_005_1
1579	62.15	51.77	151.932	162.454	slide2a_005_1
1589	62.52	46.06	352.178	55.184	slide2a_005_1
1604	62.86	48.43	401.375	58.6482	slide2a_005_1
1610	63.12	54.85	386.095	56.542	slide2a_005_1
1615	63.32	52.57	485.844	70.2736	slide2a_005_1
1614	63.34	50.15	407.375	71.4685	slide2a_005_1
1635	63.72	46.61	436.701	165.58	slide2a_005_1
1647	64.04	48.61	446.074	29.7866	slide2a_005_1
1651	64.21	54.08	502.542	55.3712	slide2a_005_1
1657	64.59	51.34	531.099	33.9896	slide2a_005_1
1673	64.9	46.78	494.215	99.6922	slide2a_005_1
1687	65.45	53.26	341.702	40.0934	slide2a_005_1
1679	65.65	48.9	390.64	25.1436	slide2a_005_1
1708	65.89	51.04	341.42	90.6275	slide2a_005_1
1714	66.1	46.75	191.234	6.78837	slide2a_005_1
1726	66.5	53.47	165.272	44.6204	slide2a_005_1
1741	66.93	51.18	233.127	48.1905	slide2a_005_1
1747	67.17	46.43	145.594	14.3813	slide2a_005_1
1755	67.45	49.08	195.107	0	slide2a_005_1
1766	67.61	53.59	124.946	120.479	slide2a_005_1
1774	68.03	51.26	74.7751	3.24973	slide2a_005_1
1773	68.29	47.47	80.3541	0	slide2a_005_1
1792	68.6	45.49	104.242	99.4497	slide2a_005_1
1793	68.67	53.59	14.9461	37.5434	slide2a_005_1
1798	68.92	49.39	62.4612	0	slide2a_005_1
1810	69.21	51.43	6.86092	17.8289	slide2a_005_1
1819	69.71	47.72	157.484	9.03466	slide2a_005_1
1838	69.85	53.26	32.274	52.8173	slide2a_005_1
1837	70.21	46.01	237.847	9.11262	slide2a_005_1
1846	70.36	50.05	264.113	9.36461	slide2a_005_1
1857	70.88	52.58	313.672	69.5387	slide2a_005_1
1864	71.08	48.42	388.75	17.5582	slide2a_005_1
1883	71.44	46.32	443.448	21.6768	slide2a_005_1
1884	71.54	50.59	466.556	73.2472	slide2a_005_1
1893	71.92	53.73	567.706	124.141	slide2a_005_1
1902	72.28	48.08	563.158	27.4386	slide2a_005_1
1910	72.6	45.36	515.538	127.035	slide2a_005_1
1918	72.74	52.21	508.891	121.519	slide2a_005_1
1924	72.98	50.21	508.275	82.3356	slide2a_005_1
1932	73.16	54.79	497.117	148.015	slide2a_005_1
1936	73.28	46.9	483.357	89.5812	slide2a_005_1
1954	73.91	52.82	439.921	151.666	slide2a_005_1
1953	73.99	49.09	393.915	107.25	slide2a_005_1
1965	74.32	45.62	291.797	52.3561	slide2a_005_1
1978	74.59	54.37	339.629	105.21	slide2a_005_1
1972	74.82	51.21	253.019	115.378	slide2a_005_1
1982	74.83	47.66	205.278	16.0957	slide2a_005_1
1992	75.24	49.48	158.989	86.9427	slide2a_005_1
2002	75.5	45.69	82.2762	53.1217	slide2a_005_1
2003	75.56	53.42	204.472	64.9908	slide2a_005_1
2017	76.16	47.28	25.3856	64.1962	slide2a_005_1
2027	76.43	49.2	0	150.891	slide2a_005_1
2028	76.52	51.55	6.09519	87.3757	slide2a_005_1
2033	76.65	45.25	1.03504	34.3707	slide2a_005_1
2034	76.73	54.19	35.3398	128.481	slide2a_005_1
2060	77.6	50.04	11.8706	63.3307	slide2a_005_1
2056	77.73	47.92	14.9081	43.5762	slide2a_005_1
2069	77.91	45.75	156.276	50.8329	slide2a_005_1
2065	77.99	52.66	14.5749	100.502	slide2a_005_1
2092	78.7	50.39	162.499	27.4332	slide2a_005_1
2103	79.2	46.62	478.727	68.994	slide2a_005_1
2111	79.3	53.46	201.847	9.68768	slide2a_005_1
2121	79.68	48.89	476.762	167.014	slide2a_005_1
2127	79.91	51.49	367.106	227.48	slide2a_005_1
2138	80.36	54.58	358.041	51.1422	slide2a_005_1
2142	80.71	47.71	562.357	77.4845	slide2a_005_1
2155	80.94	45.4	600.977	98.56	slide2a_005_1
2156	81.06	50.32	596.932	196.805	slide2a_005_1
2164	81.17	53.22	564.423	53.271	slide2a_005_1
2183	82.03	52.01	585.545	148.378	slide2a_005_1
2182	82.15	46.29	570.024	40.7274	slide2a_005_1
2190	82.37	48.97	506.405	54.0191	slide2a_005_1
2202	82.52	53.91	579.379	106.922	slide2a_005_1
2209	83.15	51.15	620.68	378.78	slide2a_005_1
2217	83.42	47.22	563.201	39.9122	slide2a_005_1
2228	83.88	53.76	588.946	163.099	slide2a_005_1
2235	83.96	45.43	403.878	32.2213	slide2a_005_1
2227	84.33	48.74	440.311	83.7448	slide2a_005_1
2250	84.65	51.28	540.164	276.996	slide2a_005_1
2261	85.28	45.85	377.623	31.6136	slide2a_005_1
2267	85.39	53.83	501.419	43.7944	slide2a_005_1
2281	85.75	52	356.371	39.3506	slide2a_005_1
2284	86.08	49.63	253.825	35.9415	slide2a_005_1
2286	86.16	47.56	296.195	39.7361	slide2a_005_1
2297	86.69	45.37	210.683	34.9733	slide2a_005_1
2301	86.82	53.63	330.017	41.9507	slide2a_005_1
2300	86.89	51.41	407.005	89.1941	slide2a_005_1
2315	87.29	47.58	265.087	116.458	slide2a_005_1
2322	87.67	49.79	169.097	127.654	slide2a_005_1
2329	88.1	45.66	63.1424	93.2986	slide2a_005_1
2333	88.19	52.31	172.366	92.9107	slide2a_005_1
2336	88.58	54.64	199.795	23.1842	slide2a_005_1
2344	88.7	48.61	131.809	57.6769	slide2a_005_1
2357	89.21	50.79	75.5739	17.0718	slide2a_005_1
2362	89.27	46.93	23.1007	46.7855	slide2a_005_1
2365	89.62	53.06	65.0063	37.1369	slide2a_005_1
2378	90.2	46.1	5.55843	112.238	slide2a_005_1
2383	90.36	50.71	25.8864	13.6284	slide2a_005_1
2379	90.98	49.07	17.1154	18.5537	slide2a_005_1
2396	91.01	53.38	75.4292	39.2495	slide2a_005_1
2406	91.57	47.31	0	0	slide2a_005_1
2414	91.88	51.98	29.5668	11.8224	slide2a_005_1
2423	92.46	45.34	10.6382	0	slide2a_005_1
2424	92.53	54.48	55.8099	33.1348	slide2a_005_1
2439	93.04	50.33	0.678414	2.12944	slide2a_005_1
2438	93.16	47.98	0	0	slide2a_005_1
2445	93.44	52.66	27.1321	4.35053	slide2a_005_1
2452	93.81	45.39	0	0	slide2a_005_1
2465	94.51	49.89	9.45379	2.26272	slide2a_005_1
2469	94.87	46.74	8.55302	0	slide2a_005_1
2477	95.11	52.19	0	0	slide2a_005_1
2478	95.21	54.04	10.869	0	slide2a_005_1
2488	95.87	48.89	4.296	3.58963	slide2a_005_1
2496	96.29	46.18	6.96811	0	slide2a_005_1
2492	96.47	51.47	0	0	slide2a_005_1
2503	96.7	54.02	0	0	slide2a_005_1
2507	97.29	49.5	1.49296	0	slide2a_005_1
2515	97.83	45.04	21.9136	0	slide2a_005_1
2516	97.86	47.38	15.4797	0	slide2a_005_1
2526	98.35	51.68	0	0	slide2a_005_1
2528	98.52	53.68	0	0	slide2a_005_1
2535	99.2	49.21	3.06615	0	slide2a_005_1
2544	99.42	46.32	6.70401	0	slide2a_005_1
2546	99.92	54.94	0	0	slide2a_005_1
2549	100.1	52.22	0	0	slide2a_005_1
2561	100.87	47.74	5.86269	0	slide2a_005_1
2562	100.91	50.26	4.46491	0	slide2a_005_1
2565	101.31	53.35	0	0	slide2a_005_1
2568	101.62	45.23	1.22857	0	slide2a_005_1
2578	102.11	51.55	0	0	slide2a_005_1
2581	102.41	47.96	0	2.59977	slide2a_005_1
2582	102.48	54.36	0	0	slide2a_005_1
2587	103.25	49.84	0	0	slide2a_005_1
2593	103.41	52.33	0	0	slide2a_005_1
2592	103.43	45.56	0	1.72281	slide2a_005_1
2597	104.25	47.49	0	0.156512	slide2a_005_1
2596	104.44	54.75	0	0	slide2a_005_1
2602	104.61	50.18	0	0	slide2a_005_1
2604	105.1	52.43	0	0	slide2a_005_1
2606	105.15	46.45	0	0	slide2a_005_1
2612	105.67	49.07	0	0	slide2a_005_1
2614	106.34	53.92	0	0	slide2a_005_1
2615	106.84	51.1	0	0	slide2a_005_1
2616	106.87	47.68	0	0	slide2a_005_1
1	-4.11	50.79	0	1.80372	slide2a_007_1
4	-3.41	48.16	0	4.67478	slide2a_007_1
5	-2.83	52.52	0	0	slide2a_007_1
6	-2.75	45.19	0	7.53087	slide2a_007_1
10	-2.51	54.87	0	0	slide2a_007_1
9	-2.47	50.32	0	4.67133	slide2a_007_1
12	-2.17	47.59	0	9.99381	slide2a_007_1
16	-1.47	54.23	0	2.42878	slide2a_007_1
17	-1.24	52.37	0	1.23388	slide2a_007_1
19	-1.15	50.3	0	7.82086	slide2a_007_1
23	-0.86	47.93	0	6.95453	slide2a_007_1
25	-0.21	45.98	4.41471	7.64289	slide2a_007_1
30	0.18	49.66	0	5.25023	slide2a_007_1
31	0.22	52.14	0.782066	6.19697	slide2a_007_1
35	0.49	54.57	0	1.08288	slide2a_007_1
36	0.94	45.11	11.6386	5.86948	slide2a_007_1
37	0.94	47.87	8.91142	5.64918	slide2a_007_1
43	1.46	50.68	4.447	5.76553	slide2a_007_1
45	1.55	53.17	0	3.18486	slide2a_007_1
52	2.24	46.48	14.542	6.82401	slide2a_007_1
56	2.53	48.71	16.9121	3.68521	slide2a_007_1
62	2.84	53.54	16.7211	1.25239	slide2a_007_1
61	2.89	51.14	12.4449	2.86465	slide2a_007_1
71	3.6	45.88	18.58	2.78039	slide2a_007_1
73	3.98	49.4	26.9499	1.69515	slide2a_007_1
76	4.21	52.3	14.8472	4.28143	slide2a_007_1
88	5.03	47.99	11.1717	2.60183	slide2a_007_1
93	5.1	54.62	1.64987	0.280441	slide2a_007_1
97	5.79	52.64	8.12167	3.5346	slide2a_007_1
102	6.02	50.22	0.274043	1.11596	slide2a_007_1
101	6.05	46.12	7.20298	0	slide2a_007_1
115	7.12	54.86	5.00808	0.883651	slide2a_007_1
114	7.23	48.43	17.7257	1.56945	slide2a_007_1
121	7.24	52.59	3.38242	0	slide2a_007_1
127	7.5	45.96	24.2137	19.4804	slide2a_007_1
129	7.78	50.82	3.84192	0	slide2a_007_1
145	8.7	53.68	0	1.81416	slide2a_007_1
147	9.01	47.42	16.471	0.368245	slide2a_007_1
150	9.2	49.86	0.453293	0	slide2a_007_1
159	9.9	51.92	4.56709	0	slide2a_007_1
161	10.05	45.36	23.99	0	slide2a_007_1
173	10.68	48.92	14.2177	0.866917	slide2a_007_1
178	10.93	53.85	0	0	slide2a_007_1
187	11.31	46.65	7.26017	0	slide2a_007_1
189	11.57	51.31	9.27858	0	slide2a_007_1
200	12.28	48.65	17.3841	0	slide2a_007_1
203	12.41	54.03	0	0	slide2a_007_1
216	13.2	46.06	26.4264	0	slide2a_007_1
219	13.43	52.44	0.446304	0	slide2a_007_1
225	13.45	50.3	1.83158	0	slide2a_007_1
233	14.14	48.11	23.6586	0	slide2a_007_1
248	14.91	45.76	47.993	0	slide2a_007_1
249	15.08	52.29	0	0	slide2a_007_1
250	15.12	54.72	0	0	slide2a_007_1
255	15.37	49.78	11.5588	0.309283	slide2a_007_1
275	16.51	47.71	39.1406	1.30682	slide2a_007_1
279	16.53	45.09	33.7175	5.01132	slide2a_007_1
283	16.74	52.95	0	5.70175	slide2a_007_1
289	16.85	50.55	10.4057	9.55735	slide2a_007_1
305	17.92	45.28	23.036	4.91289	slide2a_007_1
310	18.08	48.64	39.8426	0	slide2a_007_1
315	18.22	51.97	7.48923	6.94498	slide2a_007_1
318	18.51	54.56	1.13328	10.2993	slide2a_007_1
339	19.36	48.99	18.1953	6.37888	slide2a_007_1
338	19.42	46.39	14.3154	7.05513	slide2a_007_1
342	19.61	51.75	1.21636	8.28567	slide2a_007_1
368	20.58	49.34	3.17177	16.6508	slide2a_007_1
371	20.76	53.48	5.46039	41.5676	slide2a_007_1
374	21.17	47.19	26.3748	10.1489	slide2a_007_1
380	21.36	51.18	22.7539	26.3153	slide2a_007_1
406	22.31	52.94	24.8218	41.1251	slide2a_007_1
404	22.37	46.25	15.461	12.6406	slide2a_007_1
405	22.42	49.71	30.2086	112.105	slide2a_007_1
425	23.31	48.14	27.5858	82.027	slide2a_007_1
436	23.68	52.97	41.1475	50.1025	slide2a_007_1
438	23.87	50.9	28.9631	92.1256	slide2a_007_1
442	24.05	46.32	20.8327	125.536	slide2a_007_1
462	24.7	49.19	48.426	19.1437	slide2a_007_1
469	25.07	52.58	45.8607	81.6772	slide2a_007_1
476	25.33	47.04	55.7932	238.624	slide2a_007_1
488	25.83	50.31	71.4249	81.0452	slide2a_007_1
498	26.18	54.89	61.8574	122.473	slide2a_007_1
497	26.23	45.07	46.7955	80.0411	slide2a_007_1
503	26.49	52.5	53.3247	117.265	slide2a_007_1
507	26.56	47.71	62.8562	103.377	slide2a_007_1
523	27.24	50.53	96.1222	67.941	slide2a_007_1
532	27.6	45.87	83.595	98.1782	slide2a_007_1
537	27.73	53.79	126.727	91.3365	slide2a_007_1
543	27.73	48.37	96.5884	41.477	slide2a_007_1
556	28.47	51.54	184.005	127.908	slide2a_007_1
567	28.89	46.91	141.174	96.9989	slide2a_007_1
568	28.95	49.39	163.395	22.8789	slide2a_007_1
579	29.15	53.77	305.596	140.02	slide2a_007_1
592	29.69	51.56	242.202	108.205	slide2a_007_1
601	30.06	47.92	384.901	90.687	slide2a_007_1
600	30.15	45.8	328.566	38.4991	slide2a_007_1
607	30.47	54.74	435.61	39.0895	slide2a_007_1
614	30.64	50.11	350.148	118.796	slide2a_007_1
623	30.83	52.43	330.18	27.6144	slide2a_007_1
630	31.17	47.08	404.982	30.7908	slide2a_007_1
642	31.73	49.05	416.705	43.2628	slide2a_007_1
650	31.88	53.5	349.139	65.2555	slide2a_007_1
657	32.2	51.37	384.769	60.6483	slide2a_007_1
669	32.66	47.05	440.822	27.5763	slide2a_007_1
685	33.22	49.32	302.32	93.9066	slide2a_007_1
691	33.41	53.27	279.83	15.7183	slide2a_007_1
705	33.81	51.25	278.001	149.126	slide2a_007_1
708	33.86	46.87	285.178	0	slide2a_007_1
731	34.81	48.68	234.505	17.1109	slide2a_007_1
734	34.9	52.95	187.755	39.3735	slide2a_007_1
743	35.1	45.8	218.399	96.9263	slide2a_007_1
744	35.17	50.76	205.963	29.4625	slide2a_007_1
769	36.12	46.73	142.645	138.254	slide2a_007_1
772	36.23	49.35	156.785	62.1049	slide2a_007_1
773	36.27	52.95	150.837	50.3853	slide2a_007_1
793	37.04	51.03	161.924	49.1976	slide2a_007_1
808	37.31	47.6	149.778	37.49	slide2a_007_1
816	37.63	53.46	176.274	0	slide2a_007_1
811	37.66	45.4	177.565	39.54	slide2a_007_1
825	38.17	49.5	197.204	102.212	slide2a_007_1
842	38.51	52.17	272.471	97.0514	slide2a_007_1
841	38.55	47.37	246.975	52.6369	slide2a_007_1
857	39.2	45.43	316.161	112.747	slide2a_007_1
868	39.43	50.42	303.257	12.8466	slide2a_007_1
875	39.82	48.02	463.016	145.758	slide2a_007_1
876	39.85	53.04	363.166	79.1217	slide2a_007_1
902	40.64	46.14	389.412	173.669	slide2a_007_1
903	40.69	50.41	409.839	13.4285	slide2a_007_1
917	41.07	54.01	420.431	37.6736	slide2a_007_1
922	41.38	48.41	438.559	57.1948	slide2a_007_1
934	41.69	51.94	405.389	68.8108	slide2a_007_1
948	42.21	46.32	409.082	34.3738	slide2a_007_1
949	42.23	54.67	345.477	133.088	slide2a_007_1
956	42.5	50.07	347.223	34.9269	slide2a_007_1
973	42.9	52.41	244.49	7.11281	slide2a_007_1
972	42.98	47.92	325.31	17.686	slide2a_007_1
985	43.4	54.89	190.212	83.4949	slide2a_007_1
991	43.56	45.73	290.265	72.7384	slide2a_007_1
993	43.75	49.82	212.509	104.172	slide2a_007_1
1012	44.09	52.73	140.415	73.5181	slide2a_007_1
1019	44.52	47.53	192.05	29.236	slide2a_007_1
1032	44.88	50.88	131.699	57.1384	slide2a_007_1
1031	44.97	45.37	175.611	153.358	slide2a_007_1
1048	45.31	53.25	88.5541	77.3783	slide2a_007_1
1056	45.55	49.12	135.488	45.747	slide2a_007_1
1069	46.08	51.49	106.304	28.8872	slide2a_007_1
1070	46.17	54.38	79.1339	6.44601	slide2a_007_1
1068	46.22	47.25	121.619	36.4455	slide2a_007_1
1076	46.4	45.09	79.35	65.9375	slide2a_007_1
1095	46.95	49.89	160.438	135.526	slide2a_007_1
1100	47.12	52.44	186.514	140.751	slide2a_007_1
1115	47.5	48.06	186.596	90.45	slide2a_007_1
1114	47.53	45.93	172.349	54.0391	slide2a_007_1
1121	47.74	54.26	288.283	8.45862	slide2a_007_1
1139	48.24	50.73	306.42	150.594	slide2a_007_1
1146	48.58	48.26	324.383	136.499	slide2a_007_1
1158	48.8	45.43	335.532	65.027	slide2a_007_1
1159	48.82	52.73	353.635	17.2282	slide2a_007_1
1180	49.46	50.27	445.974	192.12	slide2a_007_1
1182	49.62	47.23	370.962	188.172	slide2a_007_1
1191	49.93	54.85	374.91	153.891	slide2a_007_1
1196	50.13	52.66	456.779	175.254	slide2a_007_1
1195	50.18	45.15	405.466	96.4761	slide2a_007_1
1207	50.48	48.78	377.961	88.8848	slide2a_007_1
1211	50.56	50.92	326.397	123.395	slide2a_007_1
1221	50.99	46.56	415.366	8.84999	slide2a_007_1
1227	51.03	54.65	251.905	104.057	slide2a_007_1
1239	51.46	52.6	195.734	247.18	slide2a_007_1
1244	51.65	50.16	190.208	150.615	slide2a_007_1
1258	51.97	45.09	268.005	138.148	slide2a_007_1
1259	52	47.63	178.053	14.7541	slide2a_007_1
1266	52.31	54.66	116.059	69.0305	slide2a_007_1
1278	52.61	51.99	159.384	149.034	slide2a_007_1
1281	52.73	49.4	92.4962	41.7953	slide2a_007_1
1297	53.22	47.32	100.316	84.3453	slide2a_007_1
1306	53.49	53.61	92.1407	73.69	slide2a_007_1
1311	53.51	50.42	80.2139	65.768	slide2a_007_1
1330	54.25	51.67	75.8933	138.871	slide2a_007_1
1338	54.43	48.87	126.544	117.446	slide2a_007_1
1337	54.45	46.44	122.184	84.9501	slide2a_007_1
1347	54.83	53.82	119.191	73.4005	slide2a_007_1
1366	55.37	51.57	295.597	115.062	slide2a_007_1
1372	55.54	45.07	177.364	161.169	slide2a_007_1
1378	55.6	49.43	270.512	188	slide2a_007_1
1377	55.69	47.05	308.394	74.1436	slide2a_007_1
1393	56.12	54.51	321.648	314.554	slide2a_007_1
1408	56.55	52.39	439.547	83.6834	slide2a_007_1
1411	56.83	48.18	386.426	77.1078	slide2a_007_1
1415	56.91	50.41	449.568	188.948	slide2a_007_1
1424	56.99	46.21	390.14	192.879	slide2a_007_1
1437	57.38	54.38	395.806	430.8	slide2a_007_1
1447	57.83	52.11	294.242	247.894	slide2a_007_1
1455	57.98	49.32	388.595	273.97	slide2a_007_1
1464	58.22	47.12	372.038	120.912	slide2a_007_1
1473	58.62	54.12	219.712	190.63	slide2a_007_1
1484	58.81	51.34	205.988	202.29	slide2a_007_1
1495	59.16	48.92	150.533	119.66	slide2a_007_1
1512	59.56	46.72	135.138	41.4439	slide2a_007_1
1513	59.72	52.98	86.1834	96.0596	slide2a_007_1
1520	59.95	50.68	87.0704	164.13	slide2a_007_1
1534	60.44	45.32	83.5046	199.045	slide2a_007_1
1535	60.46	48.11	78.7306	156.31	slide2a_007_1
1541	60.59	54.93	54.3105	54.6182	slide2a_007_1
1558	60.93	52.56	45.4673	29.4385	slide2a_007_1
1557	61.49	50.66	114.166	50.0532	slide2a_007_1
1569	61.72	46.34	78.6144	58.5282	slide2a_007_1
1578	61.82	53.77	160.249	190.678	slide2a_007_1
1577	61.86	48.5	170.597	215.347	slide2a_007_1
1609	62.92	45.99	290.655	127.432	slide2a_007_1
1618	62.92	52.44	273.896	121.615	slide2a_007_1
1617	62.99	50.09	257.858	106.544	slide2a_007_1
1616	63.06	48	251.416	112.927	slide2a_007_1
1643	63.89	53.98	378.834	65.7724	slide2a_007_1
1656	64.03	51.46	289.796	66.8003	slide2a_007_1
1655	64.1	49.13	297.45	141.747	slide2a_007_1
1671	64.53	47.08	210.505	170.038	slide2a_007_1
1692	65.08	53.03	207.182	33.5322	slide2a_007_1
1691	65.1	50.59	314.713	132.699	slide2a_007_1
1707	65.63	48.74	335.733	272.608	slide2a_007_1
1718	65.88	46.86	189.287	167.973	slide2a_007_1
1727	66.18	52.09	152.971	56.9589	slide2a_007_1
1728	66.18	54.27	185.161	40.4738	slide2a_007_1
1740	66.59	50.17	115.958	138.794	slide2a_007_1
1742	66.69	45.52	95.5621	105.273	slide2a_007_1
1758	67.21	47.96	120.802	187.436	slide2a_007_1
1764	67.33	52.78	93.7167	173.491	slide2a_007_1
1777	67.68	50.12	84.8667	43.943	slide2a_007_1
1784	67.8	46.14	98.035	78.7686	slide2a_007_1
1795	68.4	54.82	56.4348	89.1706	slide2a_007_1
1794	68.41	51.82	101.412	44.9709	slide2a_007_1
1803	68.48	48.48	70.5256	28.9765	slide2a_007_1
1815	68.95	46.32	126.951	77.9077	slide2a_007_1
1823	69.33	53.84	74.095	35.5574	slide2a_007_1
1835	69.56	51.11	160.668	123.674	slide2a_007_1
1834	69.73	48.84	190.088	38.3694	slide2a_007_1
1848	70.09	46.83	262.649	190.064	slide2a_007_1
1858	70.36	53.31	229.915	15.8964	slide2a_007_1
1867	70.66	50.41	311.53	171.193	slide2a_007_1
1886	71.22	48.45	287.466	70.8143	slide2a_007_1
1885	71.33	46.06	273.446	281.634	slide2a_007_1
1888	71.45	53.22	419.417	104.193	slide2a_007_1
[truncated: 2,217 more rows]
